# Supplementary material for: A DPP-4 Inhibitor Suppresses Fibrosis and Inflammation on Experimental Autoimmune Myocarditis in Mice
Source: PLoS One. 2015 Mar 13;10(3):e0119360. doi: 10.1371/journal.pone.0119360 (PMC4359137; doi:10.1371/journal.pone.0119360)
Supplement: S1 Dataset — (XLSX) [file pone.0119360.s001.xlsx]

## Sheet: Sheet1
	LVIDs	LVIDd	LVPWd	EF	FS	IVSTDd
1226L-1	1.6	2.7	1.1	0.77	0.4	1.1
1226L-2	1.7	3.2	0.9	0.83	0.46	1
1227L-1	1.8	3.8	1	0.89	0.53	0.8
1227L-2	1.55	3.25	0.9	0.88	0.52	1.033
1228L-1	1.8	3.5	0.8	0.86	0.49	0.9
1228L-2	1.7	3.3	0.9	0.87	0.5	0.8
1226V-1	1.9	3.4	1	0.83	0.45	0.9
1226V-2	1.55	3.2	0.8	0.87	0.505	1
1226V-3	1.45	3.2	0.85	0.885	0.53	0.95
1227V-1	1.8	3.5	1	0.86	0.49	1
1227V-2	1.6	3.1	0.95	0.85	0.48	1
1228V-1	1.9	3.5	0.8	0.82	0.45	0.9
1228V-2	1.7	3.5	1	0.87	0.51	0.9							Vehicle	Linagliptin	P value
1228V-3	1.7	3.3	1.1	0.85	0.48	0.9							(n=8)	(n=6)
												FS (%)	0.487(0.010)	0.483(0.019)	0.86
LVIDs				LVIDd					LVPWd			EF (%)	0.854(0.008)	0.850(0.018)	0.81
Linagliptin	1.69167	0.0416667		Linagliptin	3.29167	0.0421637		Linagliptin	0.933333	0.0421637		IVSTDd (mm)	0.944(0.018)	0.939(0.051)	0.92
Control	1.7	0.0574767		Control	3.3375	0.0386722		Control	0.9375	0.0386722		LVIDd (mm)	3.34(0.04)	3.29(0.04)	0.75
												LVPWd (mm)	0.94(0.04)	0.93(0.04)	0.94
	0.9144				0.754022				0.943644			LVIDs (mm)	1.70(0.06)	1.69(0.04)	0.91
	EF			FS			IVSTDd
	Linagliptin	Control		Linagliptin	Control		Linagliptin	Control
	0.85	0.854375		0.483333	0.486875		0.938833	0.94375
	0.0180739	0.00764371		0.0194365	0.00995245		0.0511992	0.0175191
	P=0.81			P=0.86			P=0.92
