# Supplementary material for: A DPP-4 Inhibitor Suppresses Fibrosis and Inflammation on Experimental Autoimmune Myocarditis in Mice
Source: PLoS One. 2015 Mar 13;10(3):e0119360. doi: 10.1371/journal.pone.0119360 (PMC4359137; doi:10.1371/journal.pone.0119360)
Supplement: S2 Dataset — (XLSX) [file pone.0119360.s002.xlsx]

## Sheet: Sheet1
	HE	area	mean					Ma	area	mean
	1226L-1 HE	1226093	167.265	9	255	1.44434		1226L-1 Ma	1168254	111.345	5	255	2.06633		HE			Ma	area
		17709	94.147	9	255				24140	65.9	5	255			0712C1	0.115363		0712C1	0
	1226L-2 HE	1186346	180.415	22	255	2.087		1226L-2 Ma	1200453	95.883	10	255	2.33095		0712C2	1.35048		0712C2	1.27786
		24759	67.373	22	253				27982	49.938	10	151			0712C3	0.39372		0712C3	0.118349
	1226V-1 HE	1274231	174.546	32	255	1.8218		1226V-1 Ma	1182382	126.431	12	255	3.98526		0712C4	1.33698		0712C4	0.346585
		23214	69.6	32	137				47121	59.176	12	255			0712C5	0.214916		0712C5	0
	1226V-2 HE	848298	153.23	27	255	3.25228		1226V-2 Ma	813503	119.114	5	255	3.81879		0712C6	0.197871		0712C6	0
		27589	115.621	27	255				31066	61.812	5	104
	1226V-3 HE	1226575	178.298	30	255	2.82184		1226V-3 Ma	1198384	106.726	0	255	1.78282
		34612	114.179	30	255				21365	62.813	0	175
	1227L-1 HE	1276131	174.355	29	255	4.27824		1227L-1 Ma	1214790	130.098	22	255	1.79183
		54596	121.132	29	255				21767	58.44	22	97
	1227L-2 HE	1221702	177.071	21	255	1.50962		1227L-2 Ma	1228559	127.732	22	255	1.41255
		18443	93.52	21	255				17354	65.974	22	254
	1227V-1 HE	1356145	155.787	14	255	6.33701		1227V-1 Ma	1296788	104.856	1	255	10.4415
		85939	93.136	14	255				135404	58.422	1	255
	1227V-2 HE	1157213	171.052	27	255	1.79276		1227V-2 Ma	1210829	108.649	4	255	3.72315
		20746	89.981	27	253				45081	51.466	4	95
	1228L-1 HE	1103764	172.269	26	255	0.196056		1228L-1 Ma	1020896	110.53	5	255	2.03684
		2164	64.52	26	201				20794	60.392	5	254
	1228L-2 HE	1093540	173.38	28	255	0.983503		1228L-2 Ma	1097291	101.736	2	255	2.33958
		10755	68.078	28	147				25672	84.721	2	255
	1228V-1 HE	1310437	185.4	29	255	4.23149		1228V-1 Ma	1266824	100.637	0	255	5.18707
		55451	160.812	29	255				65711	79.847	0	255
	1228V-2 HE	1224771	173.759	29	255	2.82632		1228V-2 Ma	1230883	108.084	9	255	5.80998
		34616	89.838	29	255				71514	86.213	9	255
	1228V-3 HE	1137755	164.281	24	255	1.23911		1228V-3 Ma	1136808	120.667	17	255	2.0218
		14098	99.383	24	255				22984	78.826	17	255
		linagliptin (n=6)	vehicle(n=8)						Linagliptin	Control
		1.74979	3.04033						1.99635	4.59629
		0.567423	0.578036						0.143638	0.966144

## Sheet: Sheet4
	HE	area	mean		cell infiltration				Ma	area	mean		fibrosis
	1226L-1 HE	1226093	167.265		Lin	Veh	Con		1226L-1 Ma	1168254	111.345		Lin	Veh	Con
		17709	94.147		1.44434	1.8218	0.115363			24140	65.9		2.06633	3.98526	0
	1226L-2 HE	1186346	180.415		2.087	3.25228	1.35048		1226L-2 Ma	1200453	95.883		2.33095	3.81879	1.27786
		24759	67.373		4.27824	2.82184	0.39372			27982	49.938		1.79183	1.78282	0.118349
	1226V-1 HE	1274231	174.546		1.50962	6.33701	1.33698		1226V-1 Ma	1182382	126.431		1.41255	10.4415	0.346585
		23214	69.6		0.196056	1.79276	0.214916			47121	59.176		2.03684	3.72315	0
	1226V-2 HE	848298	153.23		0.983503	4.23149	0.197871		1226V-2 Ma	813503	119.114		2.33958	5.18707	0
		27589	115.621			2.82632				31066	61.812			5.80998
	1226V-3 HE	1226575	178.298			1.23911			1226V-3 Ma	1198384	106.726			2.0218
		34612	114.179							21365	62.813
	1227L-1 HE	1276131	174.355			ave	SE		1227L-1 Ma	1214790	130.098
		54596	121.132		Vhe(n=8)	3.04033	0.578036			21767	58.44			ave	SE
	1227L-2 HE	1221702	177.071		Lin(n=6)	1.74979	0.567423		1227L-2 Ma	1228559	127.732		Vhe(n=8)	4.59629	0.966144
		18443	93.52		Con(n=6)	0.601554	0.23761			17354	65.974		Lin(n=6)	1.99635	0.143638
	1227V-1 HE	1356145	155.787						1227V-1 Ma	1296788	104.856		Con(n=6)	0.290466	0.205007
		85939	93.136							135404	58.422
	1227V-2 HE	1157213	171.052						1227V-2 Ma	1210829	108.649
		20746	89.981							45081	51.466
	1228L-1 HE	1103764	172.269						1228L-1 Ma	1020896	110.53
		2164	64.52							20794	60.392
	1228L-2 HE	1093540	173.38						1228L-2 Ma	1097291	101.736
		10755	68.078							25672	84.721
	1228V-1 HE	1310437	185.4						1228V-1 Ma	1266824	100.637
		55451	160.812							65711	79.847
	1228V-2 HE	1224771	173.759						1228V-2 Ma	1230883	108.084
		34616	89.838							71514	86.213
	1228V-3 HE	1137755	164.281						1228V-3 Ma	1136808	120.667
		14098	99.383							22984	78.826
		リナグリプチン(n=6)	ビークル(n=8)							Linagliptin	Control
		1.74979	3.04033							1.99635	4.59629
		0.567423	0.578036							0.143638	0.966144
		HE
			ave	SE
		Lin
		Veh
		Con
