# Supplementary material for: A DPP-4 Inhibitor Suppresses Fibrosis and Inflammation on Experimental Autoimmune Myocarditis in Mice
Source: PLoS One. 2015 Mar 13;10(3):e0119360. doi: 10.1371/journal.pone.0119360 (PMC4359137; doi:10.1371/journal.pone.0119360)
Supplement: S3 Dataset — (XLS) [file pone.0119360.s003.xls]

## Sheet: Results
Well	Sample Name	Target Name	Task	Reporter	Quencher	RQ	RQ Min	RQ Max	Cт	Cт Mean	Cт SD	ΔCт	ΔCт Mean	ΔCт SE	HK Control ΔCт Mean	HK Control ΔCт SE	ΔΔCт	Automatic Ct Threshold	Ct Threshold	Automatic Baseline	Baseline Start	Baseline End	Efficiency	Comments
A2	1	18s	UNKNOWN	VIC	NFQ-MGB				9.72673	9.72673								TRUE	0.355166	TRUE	3	4	1
B4	10	18s	UNKNOWN	VIC	NFQ-MGB				9.1667	9.1667								TRUE	0.355166	TRUE	1	3	1
B5	11	18s	UNKNOWN	VIC	NFQ-MGB				9.04651	9.04651								TRUE	0.355166	TRUE	1	2	1
B6	12	18s	UNKNOWN	VIC	NFQ-MGB				9.10269	9.10269								TRUE	0.355166	TRUE	1	2	1
B7	13	18s	UNKNOWN	VIC	NFQ-MGB				9.33194	9.33194								TRUE	0.355166	TRUE	1	3	1
B8	14	18s	UNKNOWN	VIC	NFQ-MGB				9.6977	9.6977								TRUE	0.355166	TRUE	1	3	1
C2	15	18s	UNKNOWN	VIC	NFQ-MGB				9.32891	9.32891								TRUE	0.355166	TRUE	1	3	1
C3	16	18s	UNKNOWN	VIC	NFQ-MGB				9.68897	9.68897								TRUE	0.355166	TRUE	1	3	1
C4	17	18s	UNKNOWN	VIC	NFQ-MGB				9.50709	9.50709								TRUE	0.355166	TRUE	1	3	1
C5	18	18s	UNKNOWN	VIC	NFQ-MGB				9.7141	9.7141								TRUE	0.355166	TRUE	1	3	1
C6	19	18s	UNKNOWN	VIC	NFQ-MGB				10.5613	10.5613								TRUE	0.355166	TRUE	3	4	1
A3	2	18s	UNKNOWN	VIC	NFQ-MGB				9.76549	9.76549								TRUE	0.355166	TRUE	1	3	1
C7	20	18s	UNKNOWN	VIC	NFQ-MGB				9.0855	9.0855								TRUE	0.355166	TRUE	1	3	1
C8	21	18s	UNKNOWN	VIC	NFQ-MGB				9.13558	9.13558								TRUE	0.355166	TRUE	1	3	1
D2	22	18s	UNKNOWN	VIC	NFQ-MGB				11.2118	11.2118								TRUE	0.355166	TRUE	3	5	1
D3	23	18s	UNKNOWN	VIC	NFQ-MGB				10.2188	10.2188								TRUE	0.355166	TRUE	1	3	1
D4	24	18s	UNKNOWN	VIC	NFQ-MGB				9.85095	9.85095								TRUE	0.355166	TRUE	1	3	1
D5	25	18s	UNKNOWN	VIC	NFQ-MGB				10.1229	10.1229								TRUE	0.355166	TRUE	1	3	1
D6	26	18s	UNKNOWN	VIC	NFQ-MGB				9.67866	9.67866								TRUE	0.355166	TRUE	1	3	1
D7	27	18s	UNKNOWN	VIC	NFQ-MGB				10.048	10.048								TRUE	0.355166	TRUE	1	3	1
D8	28	18s	UNKNOWN	VIC	NFQ-MGB				9.92315	9.92315								TRUE	0.355166	TRUE	3	4	1
E2	29	18s	UNKNOWN	VIC	NFQ-MGB				9.946	9.946								TRUE	0.355166	TRUE	1	3	1
A4	3	18s	UNKNOWN	VIC	NFQ-MGB				9.25769	9.25769								TRUE	0.355166	TRUE	1	3	1
E3	30	18s	UNKNOWN	VIC	NFQ-MGB				9.67816	9.67816								TRUE	0.355166	TRUE	1	3	1
E4	31	18s	UNKNOWN	VIC	NFQ-MGB				9.95962	9.95962								TRUE	0.355166	TRUE	3	4	1
E5	32	18s	UNKNOWN	VIC	NFQ-MGB				9.67302	9.67302								TRUE	0.355166	TRUE	1	3	1
E6	33	18s	UNKNOWN	VIC	NFQ-MGB				10.3782	10.3782								TRUE	0.355166	TRUE	3	4	1
A5	4	18s	UNKNOWN	VIC	NFQ-MGB				9.4272	9.4272								TRUE	0.355166	TRUE	1	3	1
A6	5	18s	UNKNOWN	VIC	NFQ-MGB				10.6147	10.6147								TRUE	0.355166	TRUE	3	4	1
A7	6	18s	UNKNOWN	VIC	NFQ-MGB				9.60724	9.60724								TRUE	0.355166	TRUE	1	3	1
A8	7	18s	UNKNOWN	VIC	NFQ-MGB				9.71851	9.71851								TRUE	0.355166	TRUE	1	3	1
B2	8	18s	UNKNOWN	VIC	NFQ-MGB				9.71664	9.71664								TRUE	0.355166	TRUE	1	3	1
B3	9	18s	UNKNOWN	VIC	NFQ-MGB				9.37341	9.37341								TRUE	0.355166	TRUE	1	3	1
A2	1	TNF	UNKNOWN	FAM	NFQ-MGB	1	1.30968		30.239	30.239		20.5122	20.5122				0	TRUE	0.738952	TRUE	3	23	1
A3	2	TNF	UNKNOWN	FAM	NFQ-MGB	1.0202	1.33614		30.2489	30.2489		20.4834	20.4834				-0.0288553	TRUE	0.738952	TRUE	3	23	1
A4	3	TNF	UNKNOWN	FAM	NFQ-MGB	0.612922	0.802731		30.4762	30.4762		21.2185	21.2185				0.706225	TRUE	0.738952	TRUE	3	23	1
A5	4	TNF	UNKNOWN	FAM	NFQ-MGB	0.619252	0.811023		30.6308	30.6308		21.2036	21.2036				0.691401	TRUE	0.738952	TRUE	3	23	1
A6	5	TNF	UNKNOWN	FAM	NFQ-MGB	0.76627	1.00357		31.511	31.511		20.8963	20.8963				0.384076	TRUE	0.738952	TRUE	3	24	1
A7	6	TNF	UNKNOWN	FAM	NFQ-MGB	0.562624	0.736858		30.9492	30.9492		21.342	21.342				0.829756	TRUE	0.738952	TRUE	3	24	1
A8	7	TNF	UNKNOWN	FAM	NFQ-MGB	2.20303	2.88527		29.0913	29.0913		19.3727	19.3727				-1.13949	TRUE	0.738952	TRUE	3	22	1
B2	8	TNF	UNKNOWN	FAM	NFQ-MGB	3.76029	4.92477		28.318	28.318		18.6014	18.6014				-1.91084	TRUE	0.738952	TRUE	3	21	1
B3	9	TNF	UNKNOWN	FAM	NFQ-MGB	2.07016	2.71124		28.8359	28.8359		19.4625	19.4625				-1.04974	TRUE	0.738952	TRUE	3	21	1
B4	10	TNF	UNKNOWN	FAM	NFQ-MGB	0.858762	1.1247		29.8986	29.8986		20.7319	20.7319				0.219669	TRUE	0.738952	TRUE	3	23	1
B5	11	TNF	UNKNOWN	FAM	NFQ-MGB	12.2741	16.0751		25.9412	25.9412		16.8947	16.8947				-3.61755	TRUE	0.738952	TRUE	3	19	1
B6	12	TNF	UNKNOWN	FAM	NFQ-MGB	25.4461	33.3262		24.9456	24.9456		15.8429	15.8429				-4.66937	TRUE	0.738952	TRUE	3	17	1
B7	13	TNF	UNKNOWN	FAM	NFQ-MGB	1.35883	1.77963		29.4018	29.4018		20.0699	20.0699				-0.442361	TRUE	0.738952	TRUE	3	22	1
B8	14	TNF	UNKNOWN	FAM	NFQ-MGB	1.53385	2.00886		29.5928	29.5928		19.8951	19.8951				-0.617162	TRUE	0.738952	TRUE	3	23	1
D2	22	TNF	UNKNOWN	FAM	NFQ-MGB	4.86268	6.36856		29.4423	29.4423		18.2305	18.2305				-2.28175	TRUE	0.738952	TRUE	3	22	1
D3	23	TNF	UNKNOWN	FAM	NFQ-MGB	11.5073	15.071		27.2065	27.2065		16.9878	16.9878				-3.52448	TRUE	0.738952	TRUE	3	20	1
D4	24	TNF	UNKNOWN	FAM	NFQ-MGB	28.2305	36.973		25.544	25.544		15.6931	15.6931				-4.81919	TRUE	0.738952	TRUE	3	18	1
D5	25	TNF	UNKNOWN	FAM	NFQ-MGB	34.7589	45.523		25.5159	25.5159		15.3929	15.3929				-5.11931	TRUE	0.738952	TRUE	3	18	1
D6	26	TNF	UNKNOWN	FAM	NFQ-MGB	6.45919	8.45947		27.4995	27.4995		17.8209	17.8209				-2.69135	TRUE	0.738952	TRUE	3	20	1
D7	27	TNF	UNKNOWN	FAM	NFQ-MGB	1.10054	1.44135		30.422	30.422		20.374	20.374				-0.13821	TRUE	0.738952	TRUE	3	23	1
C2	15	TNF	UNKNOWN	FAM	NFQ-MGB	4.59183	6.01383		27.6421	27.6421		18.3132	18.3132				-2.19907	TRUE	0.738952	TRUE	3	20	1
C3	16	TNF	UNKNOWN	FAM	NFQ-MGB	1.34681	1.76389		29.7717	29.7717		20.0827	20.0827				-0.429544	TRUE	0.738952	TRUE	3	22	1
C4	17	TNF	UNKNOWN	FAM	NFQ-MGB	0.405858	0.531544		31.3203	31.3203		21.8132	21.8132				1.30095	TRUE	0.738952	TRUE	3	24	1
C5	18	TNF	UNKNOWN	FAM	NFQ-MGB	2.39957	3.14267		28.9636	28.9636		19.2495	19.2495				-1.26277	TRUE	0.738952	TRUE	3	22	1
C6	19	TNF	UNKNOWN	FAM	NFQ-MGB	7.98357	10.4559		28.0765	28.0765		17.5152	17.5152				-2.99703	TRUE	0.738952	TRUE	3	20	1
C7	20	TNF	UNKNOWN	FAM	NFQ-MGB	6.63998	8.69625		26.8666	26.8666		17.7811	17.7811				-2.73118	TRUE	0.738952	TRUE	3	19	1
C8	21	TNF	UNKNOWN	FAM	NFQ-MGB	1.04658	1.37068		29.5821	29.5821		20.4466	20.4466				-0.0656805	TRUE	0.738952	TRUE	3	22	1
D8	28	TNF	UNKNOWN	FAM	NFQ-MGB	2.45334	3.21309		29.1406	29.1406		19.2175	19.2175				-1.29474	TRUE	0.738952	TRUE	3	22	1
E2	29	TNF	UNKNOWN	FAM	NFQ-MGB	21.5004		★	26.0319	26.0319		16.0859	16.0859				-4.42629	TRUE	0.738952	TRUE	3	18	1
E3	30	TNF	UNKNOWN	FAM	NFQ-MGB	2.39087	3.13128		28.9329	28.9329		19.2547	19.2547				-1.25754	TRUE	0.738952	TRUE	3	22	1
E4	31	TNF	UNKNOWN	FAM	NFQ-MGB	2.5319	3.31598		29.1316	29.1316		19.172	19.172				-1.34022	TRUE	0.738952	TRUE	3	22	1
E5	32	TNF	UNKNOWN	FAM	NFQ-MGB	7.71539	10.1047		27.2375	27.2375		17.5645	17.5645				-2.94774	TRUE	0.738952	TRUE	3	20	1
E6	33	TNF	UNKNOWN	FAM	NFQ-MGB	1.43257	1.87621		30.3719	30.3719		19.9936	19.9936				-0.518605	TRUE	0.738952	TRUE	3	23	1
Reference Sample	1
Endogenous Control	18s
RQ Min/Max Confidence Level	95.0			ave	SE
Analysis Type	Multiplex		Veh(n=14)	12.7623	4.00402
			Lin(n=12)	4.468	1.00551
			Con(n=6)	1	0.10844

## Sheet: Sheet2
外れ値検定の結果
(ラベルなし)					有意水準	0.05
No.	元ﾃﾞｰﾀ	除外済ﾃﾞｰﾀ	外れ値
1	6.01383	6.01383			要約	元ﾃﾞｰﾀ	除外済ﾃﾞｰﾀ	外れ値
2	1.76389	1.76389			ｎ	13	12	1
3	0.531544	0.531544
4	3.14267	3.14267			検定過程	ｎ	平 均	不偏分散	標準偏差	外れ値	外れ値No.
5	10.4559	10.4559			1	13	6.29036	54.2945	7.36848	28.1587	9
6	8.69625	8.69625			2	12	4.468	12.1327	3.4832	なし
7	1.37068	1.37068
8	3.21309	3.21309
9	28.1587		28.1587
10	3.13128	3.13128
11	3.31598	3.31598
12	10.1047	10.1047
13	1.87621	1.87621

## Sheet: Sheet1
外れ値検定の結果
(ラベルなし)					有意水準	0.05
No.	元ﾃﾞｰﾀ	除外済ﾃﾞｰﾀ	外れ値
1	2.88527	2.88527			要約	元ﾃﾞｰﾀ	除外済ﾃﾞｰﾀ	外れ値
2	4.92477	4.92477			ｎ	14	14	0
3	2.71124	2.71124
4	1.1247	1.1247			検定過程	ｎ	平 均	不偏分散	標準偏差	外れ値	外れ値No.
5	16.0751	16.0751			1	14	12.7623	224.451	14.9817	なし
6	33.3262	33.3262
7	1.77963	1.77963
8	2.00886	2.00886
9	6.36856	6.36856
10	15.071	15.071
11	36.973	36.973
12	45.523	45.523
13	8.45947	8.45947
14	1.44135	1.44135
