# Supplementary material for: A DPP-4 Inhibitor Suppresses Fibrosis and Inflammation on Experimental Autoimmune Myocarditis in Mice
Source: PLoS One. 2015 Mar 13;10(3):e0119360. doi: 10.1371/journal.pone.0119360 (PMC4359137; doi:10.1371/journal.pone.0119360)
Supplement: S4 Dataset — (XLS) [file pone.0119360.s004.xls]

## Sheet: Results
Well	Sample Name	Target Name	Task	Reporter	Quencher	RQ	RQ Min	RQ Max	Cт	Cт Mean	Cт SD	ΔCт	ΔCт Mean	ΔCт SE	HK Control ΔCт Mean	HK Control ΔCт SE	ΔΔCт	Automatic Ct Threshold	Ct Threshold	Automatic Baseline	Baseline Start	Baseline End	Efficiency	Comments
A2	1	18s	UNKNOWN	VIC	NFQ-MGB				9.97022	9.97022								TRUE	0.349459	TRUE	3	4	1
B4	10	18s	UNKNOWN	VIC	NFQ-MGB				9.16634	9.16634								TRUE	0.349459	TRUE	1	3	1
B5	11	18s	UNKNOWN	VIC	NFQ-MGB				8.84328	8.84328								TRUE	0.349459	TRUE	1	2	1
B6	12	18s	UNKNOWN	VIC	NFQ-MGB				9.09232	9.09232								TRUE	0.349459	TRUE	1	3	1
B7	13	18s	UNKNOWN	VIC	NFQ-MGB				9.16083	9.16083								TRUE	0.349459	TRUE	1	3	1
C8	14	18s	UNKNOWN	VIC	NFQ-MGB				9.64451	9.64451								TRUE	0.349459	TRUE	1	3	1
C2	15	18s	UNKNOWN	VIC	NFQ-MGB				9.0997	9.0997								TRUE	0.349459	TRUE	1	3	1
C3	16	18s	UNKNOWN	VIC	NFQ-MGB				9.59781	9.59781								TRUE	0.349459	TRUE	3	4	1
C4	17	18s	UNKNOWN	VIC	NFQ-MGB				9.13402	9.13402								TRUE	0.349459	TRUE	1	3	1
C5	18	18s	UNKNOWN	VIC	NFQ-MGB				9.49436	9.49436								TRUE	0.349459	TRUE	1	3	1
C6	19	18s	UNKNOWN	VIC	NFQ-MGB				10.4269	10.4269								TRUE	0.349459	TRUE	3	4	1
A3	2	18s	UNKNOWN	VIC	NFQ-MGB				9.59466	9.59466								TRUE	0.349459	TRUE	1	3	1
C7	20	18s	UNKNOWN	VIC	NFQ-MGB				9.28169	9.28169								TRUE	0.349459	TRUE	1	3	1
B8	21	18s	UNKNOWN	VIC	NFQ-MGB				9.01323	9.01323								TRUE	0.349459	TRUE	1	2	1
D2	22	18s	UNKNOWN	VIC	NFQ-MGB				10.97	10.97								TRUE	0.349459	TRUE	3	5	1
D3	23	18s	UNKNOWN	VIC	NFQ-MGB				10.3661	10.3661								TRUE	0.349459	TRUE	3	4	1
D4	24	18s	UNKNOWN	VIC	NFQ-MGB				9.65241	9.65241								TRUE	0.349459	TRUE	1	3	1
D5	25	18s	UNKNOWN	VIC	NFQ-MGB				9.84343	9.84343								TRUE	0.349459	TRUE	1	3	1
D6	26	18s	UNKNOWN	VIC	NFQ-MGB				9.37287	9.37287								TRUE	0.349459	TRUE	1	3	1
D7	27	18s	UNKNOWN	VIC	NFQ-MGB				10.0708	10.0708								TRUE	0.349459	TRUE	3	4	1
D8	28	18s	UNKNOWN	VIC	NFQ-MGB				9.58301	9.58301								TRUE	0.349459	TRUE	1	3	1
E2	29	18s	UNKNOWN	VIC	NFQ-MGB				9.78113	9.78113								TRUE	0.349459	TRUE	1	3	1
A4	3	18s	UNKNOWN	VIC	NFQ-MGB				9.12254	9.12254								TRUE	0.349459	TRUE	1	3	1
E3	30	18s	UNKNOWN	VIC	NFQ-MGB				9.3477	9.3477								TRUE	0.349459	TRUE	1	3	1
E4	31	18s	UNKNOWN	VIC	NFQ-MGB				9.68684	9.68684								TRUE	0.349459	TRUE	1	3	1
E5	32	18s	UNKNOWN	VIC	NFQ-MGB				9.49036	9.49036								TRUE	0.349459	TRUE	1	3	1
E6	33	18s	UNKNOWN	VIC	NFQ-MGB				10.2855	10.2855								TRUE	0.349459	TRUE	3	4	1
A5	4	18s	UNKNOWN	VIC	NFQ-MGB				9.44333	9.44333								TRUE	0.349459	TRUE	1	3	1
A6	5	18s	UNKNOWN	VIC	NFQ-MGB				10.4366	10.4366								TRUE	0.349459	TRUE	3	4	1
A7	6	18s	UNKNOWN	VIC	NFQ-MGB				9.50477	9.50477								TRUE	0.349459	TRUE	1	3	1
A8	7	18s	UNKNOWN	VIC	NFQ-MGB				9.42559	9.42559								TRUE	0.349459	TRUE	1	3	1
B2	8	18s	UNKNOWN	VIC	NFQ-MGB				9.41382	9.41382								TRUE	0.349459	TRUE	1	3	1
B3	9	18s	UNKNOWN	VIC	NFQ-MGB				9.19793	9.19793								TRUE	0.349459	TRUE	1	3	1
A2	1	IL2	UNKNOWN	FAM	NFQ-MGB	1	0.452112		36.5837	36.5837		26.6135	26.6135				0	TRUE	0.0543665	TRUE	3	33	1
A3	2	IL2	UNKNOWN	FAM	NFQ-MGB	1.02921	0.465318		36.1666	36.1666		26.5719	26.5719				-0.0415382	TRUE	0.0543665	TRUE	3	33	1
A4	3	IL2	UNKNOWN	FAM	NFQ-MGB	1.50871	0.682104		35.1427	35.1427		26.0201	26.0201				-0.593312	TRUE	0.0543665	TRUE	3	32	1
A5	4	IL2	UNKNOWN	FAM	NFQ-MGB	0.963237	0.435491		36.1108	36.1108		26.6675	26.6675				0.0540371	TRUE	0.0543665	TRUE	3	33	1
A6	5	IL2	UNKNOWN	FAM	NFQ-MGB	6.31422	2.85473		34.3915	34.3915		23.9549	23.9549				-2.65861	TRUE	0.0543665	TRUE	3	31	1
A7	6	IL2	UNKNOWN	FAM	NFQ-MGB	2.45568	1.11024		34.8221	34.8221		25.3173	25.3173				-1.29612	TRUE	0.0543665	TRUE	3	31	1
A8	7	IL2	UNKNOWN	FAM	NFQ-MGB	10.4735	4.73517		32.6504	32.6504		23.2248	23.2248				-3.38867	TRUE	0.0543665	TRUE	3	29	1
B2	8	IL2	UNKNOWN	FAM	NFQ-MGB	59.3442	26.8302		30.1362	30.1362		20.7224	20.7224				-5.89103	TRUE	0.0543665	TRUE	3	27	1
B3	9	IL2	UNKNOWN	FAM	NFQ-MGB	15.5579	7.03389		31.8518	31.8518		22.6539	22.6539				-3.95957	TRUE	0.0543665	TRUE	3	29	1
B4	10	IL2	UNKNOWN	FAM	NFQ-MGB	0.401156	0.181367		37.0976	37.0976		27.9312	27.9312				1.31776	TRUE	0.0543665	TRUE	3	33	1
B5	11	IL2	UNKNOWN	FAM	NFQ-MGB	51.5822	23.3209		29.7679	29.7679		20.9247	20.9247				-5.6888	TRUE	0.0543665	TRUE	3	26	1
B6	12	IL2	UNKNOWN	FAM	NFQ-MGB	131.854	59.6126		28.663	28.663		19.5707	19.5707				-7.0428	TRUE	0.0543665	TRUE	3	25	1
B7	13	IL2	UNKNOWN	FAM	NFQ-MGB	8.96683	4.05401		32.6097	32.6097		23.4489	23.4489				-3.1646	TRUE	0.0543665	TRUE	3	28	1
C8	14	IL2	UNKNOWN	FAM	NFQ-MGB	4.05559	1.83358		34.2381	34.2381		24.5935	24.5935				-2.01991	TRUE	0.0543665	TRUE	3	31	1
D2	22	IL2	UNKNOWN	FAM	NFQ-MGB	27.2594	12.3243		32.8148	32.8148		21.8448	21.8448				-4.76868	TRUE	0.0543665	TRUE	3	30	1
D3	23	IL2	UNKNOWN	FAM	NFQ-MGB	65.5464	29.6343		30.9451	30.9451		20.579	20.579				-6.03444	TRUE	0.0543665	TRUE	3	28	1
D4	24	IL2	UNKNOWN	FAM	NFQ-MGB	121.629	54.9901		29.3395	29.3395		19.6871	19.6871				-6.92635	TRUE	0.0543665	TRUE	3	26	1
D5	25	IL2	UNKNOWN	FAM	NFQ-MGB	362.104	163.711	★	27.9566	27.9566		18.1132	18.1132				-8.50026	TRUE	0.0543665	TRUE	3	24	1
D6	26	IL2	UNKNOWN	FAM	NFQ-MGB	48.9498	22.1308		30.3731	30.3731		21.0002	21.0002				-5.61323	TRUE	0.0543665	TRUE	3	27	1
D7	27	IL2	UNKNOWN	FAM	NFQ-MGB	1.60258	0.724546		36.0038	36.0038		25.9331	25.9331				-0.680399	TRUE	0.0543665	TRUE	3	33	1
C2	15	IL2	UNKNOWN	FAM	NFQ-MGB	20.558	9.29451		31.3515	31.3515		22.2518	22.2518				-4.36163	TRUE	0.0543665	TRUE	3	28	1
C3	16	IL2	UNKNOWN	FAM	NFQ-MGB	17.007	7.68905		32.1232	32.1232		22.5254	22.5254				-4.08805	TRUE	0.0543665	TRUE	3	29	1
C4	17	IL2	UNKNOWN	FAM	NFQ-MGB	4.57039	2.06633		33.5552	33.5552		24.4211	24.4211				-2.19232	TRUE	0.0543665	TRUE	3	30	1
C5	18	IL2	UNKNOWN	FAM	NFQ-MGB	12.5491	5.67358		32.4583	32.4583		22.964	22.964				-3.64951	TRUE	0.0543665	TRUE	3	29	1
C6	19	IL2	UNKNOWN	FAM	NFQ-MGB	21.9305	9.91502		32.5855	32.5855		22.1586	22.1586				-4.45486	TRUE	0.0543665	TRUE	3	29	1
C7	20	IL2	UNKNOWN	FAM	NFQ-MGB	32.3016	14.6039		30.8816	30.8816		21.5999	21.5999				-5.01353	TRUE	0.0543665	TRUE	3	28	1
B8	21	IL2	UNKNOWN	FAM	NFQ-MGB	12.6616	5.72446		31.9643	31.9643		22.9511	22.9511				-3.66239	TRUE	0.0543665	TRUE	3	29	1
D8	28	IL2	UNKNOWN	FAM	NFQ-MGB	5.25882	2.37757		33.8017	33.8017		24.2187	24.2187				-2.39474	TRUE	0.0543665	TRUE	3	31	1
E2	29	IL2	UNKNOWN	FAM	NFQ-MGB	184.498	83.4136	★	28.8671	28.8671		19.086	19.086				-7.52746	TRUE	0.0543665	TRUE	3	26	1
E3	30	IL2	UNKNOWN	FAM	NFQ-MGB	18.5991	8.40885		31.744	31.744		22.3963	22.3963				-4.21716	TRUE	0.0543665	TRUE	3	29	1
E4	31	IL2	UNKNOWN	FAM	NFQ-MGB	13.0949	5.92038		32.5894	32.5894		22.9025	22.9025				-3.71094	TRUE	0.0543665	TRUE	3	29	1
E5	32	IL2	UNKNOWN	FAM	NFQ-MGB	68.4527	30.9483	★	30.0068	30.0068		20.5164	20.5164				-6.09704	TRUE	0.0543665	TRUE	3	27	1
E6	33	IL2	UNKNOWN	FAM	NFQ-MGB	9.2666	4.18954		33.6869	33.6869		23.4014	23.4014				-3.21204	TRUE	0.0543665	TRUE	3	30	1
Reference Sample	1
Endogenous Control	18s
RQ Min/Max Confidence Level	95.0
Analysis Type	Multiplex

## Sheet: 確定版
Well	Sample Name	Target Name	Task	Reporter	Quencher	RQ	RQ Min	RQ Max	Cт	Cт Mean	Cт SD	ΔCт	ΔCт Mean	ΔCт SE	HK Control ΔCт Mean	HK Control ΔCт SE	ΔΔCт	Automatic Ct Threshold	Ct Threshold	Automatic Baseline	Baseline Start	Baseline End	Efficiency	Comments
A2	1	18s	UNKNOWN	VIC	NFQ-MGB				9.97022	9.97022								TRUE	0.349459	TRUE	3	4	1
B4	10	18s	UNKNOWN	VIC	NFQ-MGB				9.16634	9.16634								TRUE	0.349459	TRUE	1	3	1
B5	11	18s	UNKNOWN	VIC	NFQ-MGB				8.84328	8.84328								TRUE	0.349459	TRUE	1	2	1
B6	12	18s	UNKNOWN	VIC	NFQ-MGB				9.09232	9.09232								TRUE	0.349459	TRUE	1	3	1
B7	13	18s	UNKNOWN	VIC	NFQ-MGB				9.16083	9.16083								TRUE	0.349459	TRUE	1	3	1
C8	14	18s	UNKNOWN	VIC	NFQ-MGB				9.64451	9.64451								TRUE	0.349459	TRUE	1	3	1
C2	15	18s	UNKNOWN	VIC	NFQ-MGB				9.0997	9.0997								TRUE	0.349459	TRUE	1	3	1
C3	16	18s	UNKNOWN	VIC	NFQ-MGB				9.59781	9.59781								TRUE	0.349459	TRUE	3	4	1
C4	17	18s	UNKNOWN	VIC	NFQ-MGB				9.13402	9.13402								TRUE	0.349459	TRUE	1	3	1
C5	18	18s	UNKNOWN	VIC	NFQ-MGB				9.49436	9.49436								TRUE	0.349459	TRUE	1	3	1
C6	19	18s	UNKNOWN	VIC	NFQ-MGB				10.4269	10.4269								TRUE	0.349459	TRUE	3	4	1
A3	2	18s	UNKNOWN	VIC	NFQ-MGB				9.59466	9.59466								TRUE	0.349459	TRUE	1	3	1
C7	20	18s	UNKNOWN	VIC	NFQ-MGB				9.28169	9.28169								TRUE	0.349459	TRUE	1	3	1
B8	21	18s	UNKNOWN	VIC	NFQ-MGB				9.01323	9.01323								TRUE	0.349459	TRUE	1	2	1
D2	22	18s	UNKNOWN	VIC	NFQ-MGB				10.97	10.97								TRUE	0.349459	TRUE	3	5	1
D3	23	18s	UNKNOWN	VIC	NFQ-MGB				10.3661	10.3661								TRUE	0.349459	TRUE	3	4	1
D4	24	18s	UNKNOWN	VIC	NFQ-MGB				9.65241	9.65241								TRUE	0.349459	TRUE	1	3	1
D5	25	18s	UNKNOWN	VIC	NFQ-MGB				9.84343	9.84343								TRUE	0.349459	TRUE	1	3	1
D6	26	18s	UNKNOWN	VIC	NFQ-MGB				9.37287	9.37287								TRUE	0.349459	TRUE	1	3	1
D7	27	18s	UNKNOWN	VIC	NFQ-MGB				10.0708	10.0708								TRUE	0.349459	TRUE	3	4	1
D8	28	18s	UNKNOWN	VIC	NFQ-MGB				9.58301	9.58301								TRUE	0.349459	TRUE	1	3	1
E2	29	18s	UNKNOWN	VIC	NFQ-MGB				9.78113	9.78113								TRUE	0.349459	TRUE	1	3	1
A4	3	18s	UNKNOWN	VIC	NFQ-MGB				9.12254	9.12254								TRUE	0.349459	TRUE	1	3	1
E3	30	18s	UNKNOWN	VIC	NFQ-MGB				9.3477	9.3477								TRUE	0.349459	TRUE	1	3	1
E4	31	18s	UNKNOWN	VIC	NFQ-MGB				9.68684	9.68684								TRUE	0.349459	TRUE	1	3	1
E5	32	18s	UNKNOWN	VIC	NFQ-MGB				9.49036	9.49036								TRUE	0.349459	TRUE	1	3	1
E6	33	18s	UNKNOWN	VIC	NFQ-MGB				10.2855	10.2855								TRUE	0.349459	TRUE	3	4	1
A5	4	18s	UNKNOWN	VIC	NFQ-MGB				9.44333	9.44333								TRUE	0.349459	TRUE	1	3	1
A6	5	18s	UNKNOWN	VIC	NFQ-MGB				10.4366	10.4366								TRUE	0.349459	TRUE	3	4	1
A7	6	18s	UNKNOWN	VIC	NFQ-MGB				9.50477	9.50477								TRUE	0.349459	TRUE	1	3	1
A8	7	18s	UNKNOWN	VIC	NFQ-MGB				9.42559	9.42559								TRUE	0.349459	TRUE	1	3	1
B2	8	18s	UNKNOWN	VIC	NFQ-MGB				9.41382	9.41382								TRUE	0.349459	TRUE	1	3	1
B3	9	18s	UNKNOWN	VIC	NFQ-MGB				9.19793	9.19793								TRUE	0.349459	TRUE	1	3	1
A2	1	IL2	UNKNOWN	FAM	NFQ-MGB	1	0.452112		36.5837	36.5837		26.6135	26.6135				0	TRUE	0.0543665	TRUE	3	33	1
A3	2	IL2	UNKNOWN	FAM	NFQ-MGB	1.02921	0.465318		36.1666	36.1666		26.5719	26.5719				-0.0415382	TRUE	0.0543665	TRUE	3	33	1
A4	3	IL2	UNKNOWN	FAM	NFQ-MGB	1.50871	0.682104		35.1427	35.1427		26.0201	26.0201				-0.593312	TRUE	0.0543665	TRUE	3	32	1
A5	4	IL2	UNKNOWN	FAM	NFQ-MGB	0.963237	0.435491		36.1108	36.1108		26.6675	26.6675				0.0540371	TRUE	0.0543665	TRUE	3	33	1
A6	5	IL2	UNKNOWN	FAM	NFQ-MGB	6.31422	2.85473		34.3915	34.3915		23.9549	23.9549				-2.65861	TRUE	0.0543665	TRUE	3	31	1
A7	6	IL2	UNKNOWN	FAM	NFQ-MGB	2.45568	1.11024		34.8221	34.8221		25.3173	25.3173				-1.29612	TRUE	0.0543665	TRUE	3	31	1
A8	7	IL2	UNKNOWN	FAM	NFQ-MGB	10.4735	4.73517		32.6504	32.6504		23.2248	23.2248				-3.38867	TRUE	0.0543665	TRUE	3	29	1
B2	8	IL2	UNKNOWN	FAM	NFQ-MGB	59.3442	26.8302		30.1362	30.1362		20.7224	20.7224				-5.89103	TRUE	0.0543665	TRUE	3	27	1
B3	9	IL2	UNKNOWN	FAM	NFQ-MGB	15.5579	7.03389		31.8518	31.8518		22.6539	22.6539				-3.95957	TRUE	0.0543665	TRUE	3	29	1
B4	10	IL2	UNKNOWN	FAM	NFQ-MGB	0.401156	0.181367		37.0976	37.0976		27.9312	27.9312				1.31776	TRUE	0.0543665	TRUE	3	33	1
B5	11	IL2	UNKNOWN	FAM	NFQ-MGB	51.5822	23.3209		29.7679	29.7679		20.9247	20.9247				-5.6888	TRUE	0.0543665	TRUE	3	26	1
B6	12	IL2	UNKNOWN	FAM	NFQ-MGB	131.854	59.6126		28.663	28.663		19.5707	19.5707				-7.0428	TRUE	0.0543665	TRUE	3	25	1
B7	13	IL2	UNKNOWN	FAM	NFQ-MGB	8.96683	4.05401		32.6097	32.6097		23.4489	23.4489				-3.1646	TRUE	0.0543665	TRUE	3	28	1
C8	14	IL2	UNKNOWN	FAM	NFQ-MGB	4.05559	1.83358		34.2381	34.2381		24.5935	24.5935				-2.01991	TRUE	0.0543665	TRUE	3	31	1
D2	22	IL2	UNKNOWN	FAM	NFQ-MGB	27.2594	12.3243		32.8148	32.8148		21.8448	21.8448				-4.76868	TRUE	0.0543665	TRUE	3	30	1
D3	23	IL2	UNKNOWN	FAM	NFQ-MGB	65.5464	29.6343		30.9451	30.9451		20.579	20.579				-6.03444	TRUE	0.0543665	TRUE	3	28	1
D4	24	IL2	UNKNOWN	FAM	NFQ-MGB	121.629	54.9901		29.3395	29.3395		19.6871	19.6871				-6.92635	TRUE	0.0543665	TRUE	3	26	1
D6	26	IL2	UNKNOWN	FAM	NFQ-MGB	48.9498	22.1308		30.3731	30.3731		21.0002	21.0002				-5.61323	TRUE	0.0543665	TRUE	3	27	1
D7	27	IL2	UNKNOWN	FAM	NFQ-MGB	1.60258	0.724546		36.0038	36.0038		25.9331	25.9331				-0.680399	TRUE	0.0543665	TRUE	3	33	1
C2	15	IL2	UNKNOWN	FAM	NFQ-MGB	20.558	9.29451		31.3515	31.3515		22.2518	22.2518				-4.36163	TRUE	0.0543665	TRUE	3	28	1
C3	16	IL2	UNKNOWN	FAM	NFQ-MGB	17.007	7.68905		32.1232	32.1232		22.5254	22.5254				-4.08805	TRUE	0.0543665	TRUE	3	29	1
C4	17	IL2	UNKNOWN	FAM	NFQ-MGB	4.57039	2.06633		33.5552	33.5552		24.4211	24.4211				-2.19232	TRUE	0.0543665	TRUE	3	30	1
C5	18	IL2	UNKNOWN	FAM	NFQ-MGB	12.5491	5.67358		32.4583	32.4583		22.964	22.964				-3.64951	TRUE	0.0543665	TRUE	3	29	1
C6	19	IL2	UNKNOWN	FAM	NFQ-MGB	21.9305	9.91502		32.5855	32.5855		22.1586	22.1586				-4.45486	TRUE	0.0543665	TRUE	3	29	1
C7	20	IL2	UNKNOWN	FAM	NFQ-MGB	32.3016	14.6039		30.8816	30.8816		21.5999	21.5999				-5.01353	TRUE	0.0543665	TRUE	3	28	1
B8	21	IL2	UNKNOWN	FAM	NFQ-MGB	12.6616	5.72446		31.9643	31.9643		22.9511	22.9511				-3.66239	TRUE	0.0543665	TRUE	3	29	1
D8	28	IL2	UNKNOWN	FAM	NFQ-MGB	5.25882	2.37757		33.8017	33.8017		24.2187	24.2187				-2.39474	TRUE	0.0543665	TRUE	3	31	1
E3	30	IL2	UNKNOWN	FAM	NFQ-MGB	18.5991	8.40885		31.744	31.744		22.3963	22.3963				-4.21716	TRUE	0.0543665	TRUE	3	29	1
E4	31	IL2	UNKNOWN	FAM	NFQ-MGB	13.0949	5.92038		32.5894	32.5894		22.9025	22.9025				-3.71094	TRUE	0.0543665	TRUE	3	29	1
E6	33	IL2	UNKNOWN	FAM	NFQ-MGB	9.2666	4.18954		33.6869	33.6869		23.4014	23.4014				-3.21204	TRUE	0.0543665	TRUE	3	30	1
Reference Sample	1
Endogenous Control	18s
RQ Min/Max Confidence Level	95.0			ave	SE
Analysis Type	Multiplex		Veh(n=13)	19.0312	5.51511
			Lin(n=11)	6.89665	1.09579
			Con(n=6)	1	0.385486
