# Supplementary material for: A DPP-4 Inhibitor Suppresses Fibrosis and Inflammation on Experimental Autoimmune Myocarditis in Mice
Source: PLoS One. 2015 Mar 13;10(3):e0119360. doi: 10.1371/journal.pone.0119360 (PMC4359137; doi:10.1371/journal.pone.0119360)
Supplement: S5 Dataset — (XLS) [file pone.0119360.s005.xls]

## Sheet: Results
Well	Sample Name	Target Name	Task	Reporter	Quencher	RQ	RQ Min	RQ Max	Cт	Cт Mean	Cт SD	ΔCт	ΔCт Mean	ΔCт SE	HK Control ΔCт Mean	HK Control ΔCт SE	ΔΔCт	Automatic Ct Threshold	Ct Threshold	Automatic Baseline	Baseline Start	Baseline End	Efficiency	Comments
A2	1	18s	UNKNOWN	VIC	NFQ-MGB				9.7883	9.7883								TRUE	0.321777	TRUE	3	4	1
B4	10	18s	UNKNOWN	VIC	NFQ-MGB				9.59822	9.59822								TRUE	0.321777	TRUE	1	3	1
B5	11	18s	UNKNOWN	VIC	NFQ-MGB				9.17138	9.17138								TRUE	0.321777	TRUE	1	3	1
B6	12	18s	UNKNOWN	VIC	NFQ-MGB				9.14895	9.14895								TRUE	0.321777	TRUE	1	3	1
B7	13	18s	UNKNOWN	VIC	NFQ-MGB				9.42715	9.42715								TRUE	0.321777	TRUE	3	4	1
B8	14	18s	UNKNOWN	VIC	NFQ-MGB				10.061	10.061								TRUE	0.321777	TRUE	3	4	1
C2	15	18s	UNKNOWN	VIC	NFQ-MGB				9.32064	9.32064								TRUE	0.321777	TRUE	1	3	1
C3	16	18s	UNKNOWN	VIC	NFQ-MGB				9.79003	9.79003								TRUE	0.321777	TRUE	3	4	1
C4	17	18s	UNKNOWN	VIC	NFQ-MGB				9.41798	9.41798								TRUE	0.321777	TRUE	1	3	1
C5	18	18s	UNKNOWN	VIC	NFQ-MGB				9.66523	9.66523								TRUE	0.321777	TRUE	1	3	1
C6	19	18s	UNKNOWN	VIC	NFQ-MGB				10.6518	10.6518								TRUE	0.321777	TRUE	3	5	1
A3	2	18s	UNKNOWN	VIC	NFQ-MGB				9.78497	9.78497								TRUE	0.321777	TRUE	3	4	1
C7	20	18s	UNKNOWN	VIC	NFQ-MGB				9.17955	9.17955								TRUE	0.321777	TRUE	1	3	1
C8	21	18s	UNKNOWN	VIC	NFQ-MGB				9.29134	9.29134								TRUE	0.321777	TRUE	1	3	1
D2	22	18s	UNKNOWN	VIC	NFQ-MGB				11.1688	11.1688								TRUE	0.321777	TRUE	3	5	1
D3	23	18s	UNKNOWN	VIC	NFQ-MGB				10.3331	10.3331								TRUE	0.321777	TRUE	3	4	1
D4	24	18s	UNKNOWN	VIC	NFQ-MGB				9.82209	9.82209								TRUE	0.321777	TRUE	3	4	1
D5	25	18s	UNKNOWN	VIC	NFQ-MGB				10.039	10.039								TRUE	0.321777	TRUE	3	4	1
D6	26	18s	UNKNOWN	VIC	NFQ-MGB				9.68674	9.68674								TRUE	0.321777	TRUE	1	3	1
D7	27	18s	UNKNOWN	VIC	NFQ-MGB				10.1448	10.1448								TRUE	0.321777	TRUE	3	4	1
D8	28	18s	UNKNOWN	VIC	NFQ-MGB				9.92627	9.92627								TRUE	0.321777	TRUE	3	4	1
E2	29	18s	UNKNOWN	VIC	NFQ-MGB				9.87976	9.87976								TRUE	0.321777	TRUE	3	4	1
A4	3	18s	UNKNOWN	VIC	NFQ-MGB				9.56579	9.56579								TRUE	0.321777	TRUE	3	4	1
E3	30	18s	UNKNOWN	VIC	NFQ-MGB				9.76102	9.76102								TRUE	0.321777	TRUE	3	4	1
E4	31	18s	UNKNOWN	VIC	NFQ-MGB				9.86374	9.86374								TRUE	0.321777	TRUE	3	4	1
E5	32	18s	UNKNOWN	VIC	NFQ-MGB				9.72931	9.72931								TRUE	0.321777	TRUE	3	4	1
E6	33	18s	UNKNOWN	VIC	NFQ-MGB				10.3374	10.3374								TRUE	0.321777	TRUE	3	4	1
A5	4	18s	UNKNOWN	VIC	NFQ-MGB				9.73277	9.73277								TRUE	0.321777	TRUE	3	4	1
A6	5	18s	UNKNOWN	VIC	NFQ-MGB				10.7829	10.7829								TRUE	0.321777	TRUE	3	5	1
A7	6	18s	UNKNOWN	VIC	NFQ-MGB				10.1269	10.1269								TRUE	0.321777	TRUE	3	4	1
A8	7	18s	UNKNOWN	VIC	NFQ-MGB				9.97605	9.97605								TRUE	0.321777	TRUE	3	4	1
B2	8	18s	UNKNOWN	VIC	NFQ-MGB				9.42194	9.42194								TRUE	0.321777	TRUE	1	3	1
B3	9	18s	UNKNOWN	VIC	NFQ-MGB				9.39481	9.39481								TRUE	0.321777	TRUE	1	3	1
A2	1	IL1b	UNKNOWN	FAM	NFQ-MGB	1	2.13358		29.977	29.977		20.1887	20.1887				0	TRUE	0.579587	TRUE	3	23	1
A3	2	IL1b	UNKNOWN	FAM	NFQ-MGB	0.416014	0.887597		31.239	31.239		21.454	21.454				1.2653	TRUE	0.579587	TRUE	3	24	1
A4	3	IL1b	UNKNOWN	FAM	NFQ-MGB	0.324609	0.692577		31.3777	31.3777		21.8119	21.8119				1.62323	TRUE	0.579587	TRUE	3	24	1
A5	4	IL1b	UNKNOWN	FAM	NFQ-MGB	0.338834	0.722927		31.4828	31.4828		21.75	21.75				1.56135	TRUE	0.579587	TRUE	3	24	1
A6	5	IL1b	UNKNOWN	FAM	NFQ-MGB	0.461137	0.983871		32.0884	32.0884		21.3054	21.3054				1.11673	TRUE	0.579587	TRUE	3	25	1
A7	6	IL1b	UNKNOWN	FAM	NFQ-MGB	0.271588	0.579453		32.1961	32.1961		22.0692	22.0692				1.88051	TRUE	0.579587	TRUE	3	25	1
A8	7	IL1b	UNKNOWN	FAM	NFQ-MGB	7.28437	15.5417		27.2999	27.2999		17.3239	17.3239				-2.8648	TRUE	0.579587	TRUE	3	20	1
B2	8	IL1b	UNKNOWN	FAM	NFQ-MGB	39.9989	85.3407		24.2887	24.2887		14.8668	14.8668				-5.32189	TRUE	0.579587	TRUE	3	16	1
B3	9	IL1b	UNKNOWN	FAM	NFQ-MGB	11.0396	23.5538		26.1189	26.1189		16.7241	16.7241				-3.46462	TRUE	0.579587	TRUE	3	19	1
B4	10	IL1b	UNKNOWN	FAM	NFQ-MGB	2.06887	4.4141		28.7381	28.7381		19.1399	19.1399				-1.04885	TRUE	0.579587	TRUE	3	22	1
B5	11	IL1b	UNKNOWN	FAM	NFQ-MGB	78.2249	166.899		23.0705	23.0705		13.8991	13.8991				-6.28956	TRUE	0.579587	TRUE	3	16	1
B6	12	IL1b	UNKNOWN	FAM	NFQ-MGB	133.364	284.543		22.2784	22.2784		13.1295	13.1295				-7.05923	TRUE	0.579587	TRUE	3	15	1
B7	13	IL1b	UNKNOWN	FAM	NFQ-MGB	6.82514	14.5619		26.845	26.845		17.4178	17.4178				-2.77086	TRUE	0.579587	TRUE	3	20	1
B8	14	IL1b	UNKNOWN	FAM	NFQ-MGB	6.3534	13.5555		27.5821	27.5821		17.5212	17.5212				-2.66753	TRUE	0.579587	TRUE	3	21	1
D2	22	IL1b	UNKNOWN	FAM	NFQ-MGB	41.911	89.4203		25.9682	25.9682		14.7994	14.7994				-5.38926	TRUE	0.579587	TRUE	3	19	1
D3	23	IL1b	UNKNOWN	FAM	NFQ-MGB	71.4852	152.519		24.3622	24.3622		14.0291	14.0291				-6.15957	TRUE	0.579587	TRUE	3	18	1
D4	24	IL1b	UNKNOWN	FAM	NFQ-MGB	179.93	383.895		22.5195	22.5195		12.6974	12.6974				-7.49129	TRUE	0.579587	TRUE	3	15	1
D5	25	IL1b	UNKNOWN	FAM	NFQ-MGB	227.158	484.658		22.4002	22.4002		12.3611	12.3611				-7.82755	TRUE	0.579587	TRUE	3	15	1
D6	26	IL1b	UNKNOWN	FAM	NFQ-MGB	68.8784	146.957		23.7695	23.7695		14.0827	14.0827				-6.10598	TRUE	0.579587	TRUE	3	17	1
D7	27	IL1b	UNKNOWN	FAM	NFQ-MGB	2.82151	6.01991		28.837	28.837		18.6922	18.6922				-1.49647	TRUE	0.579587	TRUE	3	22	1
C2	15	IL1b	UNKNOWN	FAM	NFQ-MGB	16.7667	35.773		25.4418	25.4418		16.1212	16.1212				-4.06753	TRUE	0.579587	TRUE	3	18	1
C3	16	IL1b	UNKNOWN	FAM	NFQ-MGB	8.24946	17.6008		26.9344	26.9344		17.1444	17.1444				-3.0443	TRUE	0.579587	TRUE	3	20	1
C4	17	IL1b	UNKNOWN	FAM	NFQ-MGB	1.01157	2.15825		29.5901	29.5901		20.1721	20.1721				-0.016592	TRUE	0.579587	TRUE	3	23	1
C5	18	IL1b	UNKNOWN	FAM	NFQ-MGB	8.2967	17.7016		26.8014	26.8014		17.1362	17.1362				-3.05254	TRUE	0.579587	TRUE	3	20	1
C6	19	IL1b	UNKNOWN	FAM	NFQ-MGB	24.1019	51.4233		26.2495	26.2495		15.5976	15.5976				-4.59108	TRUE	0.579587	TRUE	3	19	1
C7	20	IL1b	UNKNOWN	FAM	NFQ-MGB	33.3879	71.2355		24.307	24.307		15.1274	15.1274				-5.06125	TRUE	0.579587	TRUE	3	17	1
C8	21	IL1b	UNKNOWN	FAM	NFQ-MGB	2.31149	4.93174		28.2712	28.2712		18.9799	18.9799				-1.20882	TRUE	0.579587	TRUE	3	21	1
D8	28	IL1b	UNKNOWN	FAM	NFQ-MGB	8.9532	19.1023		26.9526	26.9526		17.0263	17.0263				-3.1624	TRUE	0.579587	TRUE	3	20	1
E2	29	IL1b	UNKNOWN	FAM	NFQ-MGB	160.273	341.954	★	22.7441	22.7441		12.8643	12.8643				-7.32439	TRUE	0.579587	TRUE	3	16	1
E3	30	IL1b	UNKNOWN	FAM	NFQ-MGB	16.2139	34.5937		25.9306	25.9306		16.1695	16.1695				-4.01916	TRUE	0.579587	TRUE	3	19	1
E4	31	IL1b	UNKNOWN	FAM	NFQ-MGB	9.76654	20.8376		26.7646	26.7646		16.9008	16.9008				-3.28785	TRUE	0.579587	TRUE	3	20	1
E5	32	IL1b	UNKNOWN	FAM	NFQ-MGB	62.2309	132.774		23.9584	23.9584		14.2291	14.2291				-5.95956	TRUE	0.579587	TRUE	3	17	1
E6	33	IL1b	UNKNOWN	FAM	NFQ-MGB	6.41603	13.6891		27.8444	27.8444		17.507	17.507				-2.68168	TRUE	0.579587	TRUE	3	21	1
Reference Sample	1
Endogenous Control	18s
RQ Min/Max Confidence Level	95.0
Analysis Type	Multiplex

## Sheet: Sheet1
Well	Sample Name	Target Name	Task	Reporter	Quencher	RQ	RQ Min	RQ Max	Cт	Cт Mean	Cт SD	ΔCт	ΔCт Mean	ΔCт SE	HK Control ΔCт Mean	HK Control ΔCт SE	ΔΔCт	Automatic Ct Threshold	Ct Threshold	Automatic Baseline	Baseline Start	Baseline End	Efficiency	Comments
A2	1	18s	UNKNOWN	VIC	NFQ-MGB				9.7883	9.7883								TRUE	0.321777	TRUE	3	4	1
B4	10	18s	UNKNOWN	VIC	NFQ-MGB				9.59822	9.59822								TRUE	0.321777	TRUE	1	3	1
B5	11	18s	UNKNOWN	VIC	NFQ-MGB				9.17138	9.17138								TRUE	0.321777	TRUE	1	3	1
B6	12	18s	UNKNOWN	VIC	NFQ-MGB				9.14895	9.14895								TRUE	0.321777	TRUE	1	3	1
B7	13	18s	UNKNOWN	VIC	NFQ-MGB				9.42715	9.42715								TRUE	0.321777	TRUE	3	4	1
B8	14	18s	UNKNOWN	VIC	NFQ-MGB				10.061	10.061								TRUE	0.321777	TRUE	3	4	1
C2	15	18s	UNKNOWN	VIC	NFQ-MGB				9.32064	9.32064								TRUE	0.321777	TRUE	1	3	1
C3	16	18s	UNKNOWN	VIC	NFQ-MGB				9.79003	9.79003								TRUE	0.321777	TRUE	3	4	1
C4	17	18s	UNKNOWN	VIC	NFQ-MGB				9.41798	9.41798								TRUE	0.321777	TRUE	1	3	1
C5	18	18s	UNKNOWN	VIC	NFQ-MGB				9.66523	9.66523								TRUE	0.321777	TRUE	1	3	1
C6	19	18s	UNKNOWN	VIC	NFQ-MGB				10.6518	10.6518								TRUE	0.321777	TRUE	3	5	1
A3	2	18s	UNKNOWN	VIC	NFQ-MGB				9.78497	9.78497								TRUE	0.321777	TRUE	3	4	1
C7	20	18s	UNKNOWN	VIC	NFQ-MGB				9.17955	9.17955								TRUE	0.321777	TRUE	1	3	1
C8	21	18s	UNKNOWN	VIC	NFQ-MGB				9.29134	9.29134								TRUE	0.321777	TRUE	1	3	1
D2	22	18s	UNKNOWN	VIC	NFQ-MGB				11.1688	11.1688								TRUE	0.321777	TRUE	3	5	1
D3	23	18s	UNKNOWN	VIC	NFQ-MGB				10.3331	10.3331								TRUE	0.321777	TRUE	3	4	1
D4	24	18s	UNKNOWN	VIC	NFQ-MGB				9.82209	9.82209								TRUE	0.321777	TRUE	3	4	1
D5	25	18s	UNKNOWN	VIC	NFQ-MGB				10.039	10.039								TRUE	0.321777	TRUE	3	4	1
D6	26	18s	UNKNOWN	VIC	NFQ-MGB				9.68674	9.68674								TRUE	0.321777	TRUE	1	3	1
D7	27	18s	UNKNOWN	VIC	NFQ-MGB				10.1448	10.1448								TRUE	0.321777	TRUE	3	4	1
D8	28	18s	UNKNOWN	VIC	NFQ-MGB				9.92627	9.92627								TRUE	0.321777	TRUE	3	4	1
E2	29	18s	UNKNOWN	VIC	NFQ-MGB				9.87976	9.87976								TRUE	0.321777	TRUE	3	4	1
A4	3	18s	UNKNOWN	VIC	NFQ-MGB				9.56579	9.56579								TRUE	0.321777	TRUE	3	4	1
E3	30	18s	UNKNOWN	VIC	NFQ-MGB				9.76102	9.76102								TRUE	0.321777	TRUE	3	4	1
E4	31	18s	UNKNOWN	VIC	NFQ-MGB				9.86374	9.86374								TRUE	0.321777	TRUE	3	4	1
E5	32	18s	UNKNOWN	VIC	NFQ-MGB				9.72931	9.72931								TRUE	0.321777	TRUE	3	4	1
E6	33	18s	UNKNOWN	VIC	NFQ-MGB				10.3374	10.3374								TRUE	0.321777	TRUE	3	4	1
A5	4	18s	UNKNOWN	VIC	NFQ-MGB				9.73277	9.73277								TRUE	0.321777	TRUE	3	4	1
A6	5	18s	UNKNOWN	VIC	NFQ-MGB				10.7829	10.7829								TRUE	0.321777	TRUE	3	5	1
A7	6	18s	UNKNOWN	VIC	NFQ-MGB				10.1269	10.1269								TRUE	0.321777	TRUE	3	4	1
A8	7	18s	UNKNOWN	VIC	NFQ-MGB				9.97605	9.97605								TRUE	0.321777	TRUE	3	4	1
B2	8	18s	UNKNOWN	VIC	NFQ-MGB				9.42194	9.42194								TRUE	0.321777	TRUE	1	3	1
B3	9	18s	UNKNOWN	VIC	NFQ-MGB				9.39481	9.39481								TRUE	0.321777	TRUE	1	3	1
A2	1	IL1b	UNKNOWN	FAM	NFQ-MGB	1	2.13358		29.977	29.977		20.1887	20.1887				0	TRUE	0.579587	TRUE	3	23	1
A3	2	IL1b	UNKNOWN	FAM	NFQ-MGB	0.416014	0.887597		31.239	31.239		21.454	21.454				1.2653	TRUE	0.579587	TRUE	3	24	1
A4	3	IL1b	UNKNOWN	FAM	NFQ-MGB	0.324609	0.692577		31.3777	31.3777		21.8119	21.8119				1.62323	TRUE	0.579587	TRUE	3	24	1
A5	4	IL1b	UNKNOWN	FAM	NFQ-MGB	0.338834	0.722927		31.4828	31.4828		21.75	21.75				1.56135	TRUE	0.579587	TRUE	3	24	1
A6	5	IL1b	UNKNOWN	FAM	NFQ-MGB	0.461137	0.983871		32.0884	32.0884		21.3054	21.3054				1.11673	TRUE	0.579587	TRUE	3	25	1
A7	6	IL1b	UNKNOWN	FAM	NFQ-MGB	0.271588	0.579453		32.1961	32.1961		22.0692	22.0692				1.88051	TRUE	0.579587	TRUE	3	25	1
A8	7	IL1b	UNKNOWN	FAM	NFQ-MGB	7.28437	15.5417		27.2999	27.2999		17.3239	17.3239				-2.8648	TRUE	0.579587	TRUE	3	20	1
B2	8	IL1b	UNKNOWN	FAM	NFQ-MGB	39.9989	85.3407		24.2887	24.2887		14.8668	14.8668				-5.32189	TRUE	0.579587	TRUE	3	16	1
B3	9	IL1b	UNKNOWN	FAM	NFQ-MGB	11.0396	23.5538		26.1189	26.1189		16.7241	16.7241				-3.46462	TRUE	0.579587	TRUE	3	19	1
B4	10	IL1b	UNKNOWN	FAM	NFQ-MGB	2.06887	4.4141		28.7381	28.7381		19.1399	19.1399				-1.04885	TRUE	0.579587	TRUE	3	22	1
B5	11	IL1b	UNKNOWN	FAM	NFQ-MGB	78.2249	166.899		23.0705	23.0705		13.8991	13.8991				-6.28956	TRUE	0.579587	TRUE	3	16	1
B6	12	IL1b	UNKNOWN	FAM	NFQ-MGB	133.364	284.543		22.2784	22.2784		13.1295	13.1295				-7.05923	TRUE	0.579587	TRUE	3	15	1
B7	13	IL1b	UNKNOWN	FAM	NFQ-MGB	6.82514	14.5619		26.845	26.845		17.4178	17.4178				-2.77086	TRUE	0.579587	TRUE	3	20	1
B8	14	IL1b	UNKNOWN	FAM	NFQ-MGB	6.3534	13.5555		27.5821	27.5821		17.5212	17.5212				-2.66753	TRUE	0.579587	TRUE	3	21	1
D2	22	IL1b	UNKNOWN	FAM	NFQ-MGB	41.911	89.4203		25.9682	25.9682		14.7994	14.7994				-5.38926	TRUE	0.579587	TRUE	3	19	1
D3	23	IL1b	UNKNOWN	FAM	NFQ-MGB	71.4852	152.519		24.3622	24.3622		14.0291	14.0291				-6.15957	TRUE	0.579587	TRUE	3	18	1
D4	24	IL1b	UNKNOWN	FAM	NFQ-MGB	179.93	383.895		22.5195	22.5195		12.6974	12.6974				-7.49129	TRUE	0.579587	TRUE	3	15	1
D5	25	IL1b	UNKNOWN	FAM	NFQ-MGB	227.158	484.658		22.4002	22.4002		12.3611	12.3611				-7.82755	TRUE	0.579587	TRUE	3	15	1
D6	26	IL1b	UNKNOWN	FAM	NFQ-MGB	68.8784	146.957		23.7695	23.7695		14.0827	14.0827				-6.10598	TRUE	0.579587	TRUE	3	17	1
D7	27	IL1b	UNKNOWN	FAM	NFQ-MGB	2.82151	6.01991		28.837	28.837		18.6922	18.6922				-1.49647	TRUE	0.579587	TRUE	3	22	1
C2	15	IL1b	UNKNOWN	FAM	NFQ-MGB	16.7667	35.773		25.4418	25.4418		16.1212	16.1212				-4.06753	TRUE	0.579587	TRUE	3	18	1
C3	16	IL1b	UNKNOWN	FAM	NFQ-MGB	8.24946	17.6008		26.9344	26.9344		17.1444	17.1444				-3.0443	TRUE	0.579587	TRUE	3	20	1
C4	17	IL1b	UNKNOWN	FAM	NFQ-MGB	1.01157	2.15825		29.5901	29.5901		20.1721	20.1721				-0.016592	TRUE	0.579587	TRUE	3	23	1
C5	18	IL1b	UNKNOWN	FAM	NFQ-MGB	8.2967	17.7016		26.8014	26.8014		17.1362	17.1362				-3.05254	TRUE	0.579587	TRUE	3	20	1
C6	19	IL1b	UNKNOWN	FAM	NFQ-MGB	24.1019	51.4233		26.2495	26.2495		15.5976	15.5976				-4.59108	TRUE	0.579587	TRUE	3	19	1
C7	20	IL1b	UNKNOWN	FAM	NFQ-MGB	33.3879	71.2355		24.307	24.307		15.1274	15.1274				-5.06125	TRUE	0.579587	TRUE	3	17	1
C8	21	IL1b	UNKNOWN	FAM	NFQ-MGB	2.31149	4.93174		28.2712	28.2712		18.9799	18.9799				-1.20882	TRUE	0.579587	TRUE	3	21	1
D8	28	IL1b	UNKNOWN	FAM	NFQ-MGB	8.9532	19.1023		26.9526	26.9526		17.0263	17.0263				-3.1624	TRUE	0.579587	TRUE	3	20	1
E3	30	IL1b	UNKNOWN	FAM	NFQ-MGB	16.2139	34.5937		25.9306	25.9306		16.1695	16.1695				-4.01916	TRUE	0.579587	TRUE	3	19	1
E4	31	IL1b	UNKNOWN	FAM	NFQ-MGB	9.76654	20.8376		26.7646	26.7646		16.9008	16.9008				-3.28785	TRUE	0.579587	TRUE	3	20	1
E5	32	IL1b	UNKNOWN	FAM	NFQ-MGB	62.2309	132.774		23.9584	23.9584		14.2291	14.2291				-5.95956	TRUE	0.579587	TRUE	3	17	1
E6	33	IL1b	UNKNOWN	FAM	NFQ-MGB	6.41603	13.6891		27.8444	27.8444		17.507	17.507				-2.68168	TRUE	0.579587	TRUE	3	21	1
Reference Sample	1
Endogenous Control	18s
RQ Min/Max Confidence Level	95.0				ave	SE
				Veh(n=14)	133.706	40.748
Analysis Type	Multiplex			Lin(n=12)	35.1518	10.5296
				Con(n=6)	1	0.234238
