# Supplementary material for: A DPP-4 Inhibitor Suppresses Fibrosis and Inflammation on Experimental Autoimmune Myocarditis in Mice
Source: PLoS One. 2015 Mar 13;10(3):e0119360. doi: 10.1371/journal.pone.0119360 (PMC4359137; doi:10.1371/journal.pone.0119360)
Supplement: S6 Dataset — (XLS) [file pone.0119360.s006.xls]

## Sheet: Results
Well	Sample Name	Target Name	Task	Reporter	Quencher	RQ	RQ Min	RQ Max	Cт	Cт Mean	Cт SD	ΔCт	ΔCт Mean	ΔCт SE	HK Control ΔCт Mean	HK Control ΔCт SE	ΔΔCт	Automatic Ct Threshold	Ct Threshold	Automatic Baseline	Baseline Start	Baseline End	Efficiency	Comments
A2	1	18s	UNKNOWN	VIC	NFQ-MGB				9.73859	9.73859								TRUE	0.386202	TRUE	1	3	1
B4	10	18s	UNKNOWN	VIC	NFQ-MGB				9.23002	9.23002								TRUE	0.386202	TRUE	1	3	1
B5	11	18s	UNKNOWN	VIC	NFQ-MGB				8.93744	8.93744								TRUE	0.386202	TRUE	1	2	1
B6	12	18s	UNKNOWN	VIC	NFQ-MGB				9.13482	9.13482								TRUE	0.386202	TRUE	1	3	1
B7	13	18s	UNKNOWN	VIC	NFQ-MGB				9.38583	9.38583								TRUE	0.386202	TRUE	1	3	1
B8	14	18s	UNKNOWN	VIC	NFQ-MGB				9.83027	9.83027								TRUE	0.386202	TRUE	1	3	1
C2	15	18s	UNKNOWN	VIC	NFQ-MGB				9.34603	9.34603								TRUE	0.386202	TRUE	1	3	1
C3	16	18s	UNKNOWN	VIC	NFQ-MGB				9.75491	9.75491								TRUE	0.386202	TRUE	1	3	1
C4	17	18s	UNKNOWN	VIC	NFQ-MGB				9.19597	9.19597								TRUE	0.386202	TRUE	1	3	1
C5	18	18s	UNKNOWN	VIC	NFQ-MGB				9.7377	9.7377								TRUE	0.386202	TRUE	1	3	1
C6	19	18s	UNKNOWN	VIC	NFQ-MGB				10.5525	10.5525								TRUE	0.386202	TRUE	3	4	1
A3	2	18s	UNKNOWN	VIC	NFQ-MGB				9.63635	9.63635								TRUE	0.386202	TRUE	1	3	1
C7	20	18s	UNKNOWN	VIC	NFQ-MGB				9.80227	9.80227								TRUE	0.386202	TRUE	1	3	1
C8	21	18s	UNKNOWN	VIC	NFQ-MGB				9.15965	9.15965								TRUE	0.386202	TRUE	1	2	1
D2	22	18s	UNKNOWN	VIC	NFQ-MGB				11.2368	11.2368								TRUE	0.386202	TRUE	3	5	1
D3	23	18s	UNKNOWN	VIC	NFQ-MGB				10.3775	10.3775								TRUE	0.386202	TRUE	1	3	1
D4	24	18s	UNKNOWN	VIC	NFQ-MGB				9.97563	9.97563								TRUE	0.386202	TRUE	1	3	1
D5	25	18s	UNKNOWN	VIC	NFQ-MGB				9.94984	9.94984								TRUE	0.386202	TRUE	1	3	1
D6	26	18s	UNKNOWN	VIC	NFQ-MGB				9.51179	9.51179								TRUE	0.386202	TRUE	1	3	1
D7	27	18s	UNKNOWN	VIC	NFQ-MGB				10.1558	10.1558								TRUE	0.386202	TRUE	1	3	1
D8	28	18s	UNKNOWN	VIC	NFQ-MGB				9.839	9.839								TRUE	0.386202	TRUE	1	3	1
E2	29	18s	UNKNOWN	VIC	NFQ-MGB				9.92892	9.92892								TRUE	0.386202	TRUE	1	3	1
A4	3	18s	UNKNOWN	VIC	NFQ-MGB				9.30376	9.30376								TRUE	0.386202	TRUE	1	3	1
E3	30	18s	UNKNOWN	VIC	NFQ-MGB				9.65054	9.65054								TRUE	0.386202	TRUE	1	3	1
E4	31	18s	UNKNOWN	VIC	NFQ-MGB				9.89699	9.89699								TRUE	0.386202	TRUE	1	3	1
E5	32	18s	UNKNOWN	VIC	NFQ-MGB				9.93649	9.93649								TRUE	0.386202	TRUE	3	4	1
E6	33	18s	UNKNOWN	VIC	NFQ-MGB				10.2607	10.2607								TRUE	0.386202	TRUE	3	4	1
A5	4	18s	UNKNOWN	VIC	NFQ-MGB				9.58639	9.58639								TRUE	0.386202	TRUE	1	3	1
A6	5	18s	UNKNOWN	VIC	NFQ-MGB				10.5203	10.5203								TRUE	0.386202	TRUE	3	4	1
A7	6	18s	UNKNOWN	VIC	NFQ-MGB				9.63341	9.63341								TRUE	0.386202	TRUE	1	3	1
A8	7	18s	UNKNOWN	VIC	NFQ-MGB				9.88629	9.88629								TRUE	0.386202	TRUE	3	4	1
B2	8	18s	UNKNOWN	VIC	NFQ-MGB				9.33751	9.33751								TRUE	0.386202	TRUE	1	3	1
B3	9	18s	UNKNOWN	VIC	NFQ-MGB				9.25812	9.25812								TRUE	0.386202	TRUE	1	3	1
A2	1	IL6	UNKNOWN	FAM	NFQ-MGB	1	0.272848		34.522	34.522		24.7834	24.7834				0	TRUE	0.503776	TRUE	3	28	1
A3	2	IL6	UNKNOWN	FAM	NFQ-MGB	2.07844	0.567098		33.3643	33.3643		23.7279	23.7279				-1.0555	TRUE	0.503776	TRUE	3	27	1
A4	3	IL6	UNKNOWN	FAM	NFQ-MGB	1.64429	0.448642		33.3697	33.3697		24.066	24.066				-0.717466	TRUE	0.503776	TRUE	3	27	1
A5	4	IL6	UNKNOWN	FAM	NFQ-MGB	5.25714	1.4344		31.9755	31.9755		22.3891	22.3891				-2.39428	TRUE	0.503776	TRUE	3	25	1
A6	5	IL6	UNKNOWN	FAM	NFQ-MGB	7.77902	2.12249		32.3441	32.3441		21.8238	21.8238				-2.95959	TRUE	0.503776	TRUE	3	25	1
A7	6	IL6	UNKNOWN	FAM	NFQ-MGB	4.23135	1.15452		32.3357	32.3357		22.7023	22.7023				-2.08112	TRUE	0.503776	TRUE	3	26	1
							0.8
A8	7	IL6	UNKNOWN	FAM	NFQ-MGB	16.2071	4.42207		30.6512	30.6512		20.7649	20.7649				-4.01855	TRUE	0.503776	TRUE	3	24	1
B2	8	IL6	UNKNOWN	FAM	NFQ-MGB	622.744	169.915		24.8384	24.8384		15.5009	15.5009				-9.2825	TRUE	0.503776	TRUE	3	18	1
B3	9	IL6	UNKNOWN	FAM	NFQ-MGB	49.443	13.4904		28.4138	28.4138		19.1557	19.1557				-5.62769	TRUE	0.503776	TRUE	3	22	1
B4	10	IL6	UNKNOWN	FAM	NFQ-MGB	5.42479	1.48014		31.5739	31.5739		22.3439	22.3439				-2.43957	TRUE	0.503776	TRUE	3	25	1
B5	11	IL6	UNKNOWN	FAM	NFQ-MGB	604.103	164.829		24.4822	24.4822		15.5448	15.5448				-9.23865	TRUE	0.503776	TRUE	3	18	1
B6	12	IL6	UNKNOWN	FAM	NFQ-MGB	1422.61	388.156		23.4439	23.4439		14.3091	14.3091				-10.4743	TRUE	0.503776	TRUE	3	17	1
B7	13	IL6	UNKNOWN	FAM	NFQ-MGB	34.6127	9.444		29.056	29.056		19.6702	19.6702				-5.11323	TRUE	0.503776	TRUE	3	22	1
B8	14	IL6	UNKNOWN	FAM	NFQ-MGB	45.4064	12.3891		29.1089	29.1089		19.2786	19.2786				-5.50482	TRUE	0.503776	TRUE	3	22	1
D2	22	IL6	UNKNOWN	FAM	NFQ-MGB	76.4656	20.8635		29.7634	29.7634		18.5267	18.5267				-6.25674	TRUE	0.503776	TRUE	3	23	1
D3	23	IL6	UNKNOWN	FAM	NFQ-MGB	638.207	174.134		25.8431	25.8431		15.4655	15.4655				-9.31788	TRUE	0.503776	TRUE	3	19	1
D4	24	IL6	UNKNOWN	FAM	NFQ-MGB	2520.92	687.827		23.4593	23.4593		13.4837	13.4837				-11.2997	TRUE	0.503776	TRUE	3	16	1
D5	25	IL6	UNKNOWN	FAM	NFQ-MGB	3632.84	991.214	★	22.9064	22.9064		12.9565	12.9565				-11.8269	TRUE	0.503776	TRUE	3	15	1
D6	26	IL6	UNKNOWN	FAM	NFQ-MGB	763.578	208.341		24.7186	24.7186		15.2068	15.2068				-9.57663	TRUE	0.503776	TRUE	3	18	1
D7	27	IL6	UNKNOWN	FAM	NFQ-MGB	2.62489	0.716197		33.547	33.547		23.3912	23.3912				-1.39226	TRUE	0.503776	TRUE	3	27	1
C2	15	IL6	UNKNOWN	FAM	NFQ-MGB	44.7337	12.2055		28.6462	28.6462		19.3001	19.3001				-5.48329	TRUE	0.503776	TRUE	3	22	1
C3	16	IL6	UNKNOWN	FAM	NFQ-MGB	38.1603	10.412		29.2843	29.2843		19.5294	19.5294				-5.254	TRUE	0.503776	TRUE	3	22	1
C4	17	IL6	UNKNOWN	FAM	NFQ-MGB	3.4598	0.944002		32.1887	32.1887		22.9927	22.9927				-1.79069	TRUE	0.503776	TRUE	3	26	1
C5	18	IL6	UNKNOWN	FAM	NFQ-MGB	35.822	9.77396		29.3583	29.3583		19.6206	19.6206				-5.16277	TRUE	0.503776	TRUE	3	22	1
C6	19	IL6	UNKNOWN	FAM	NFQ-MGB	163.735	44.6749		27.9807	27.9807		17.4282	17.4282				-7.35522	TRUE	0.503776	TRUE	3	21	1
C7	20	IL6	UNKNOWN	FAM	NFQ-MGB	123.467	33.6876		27.6377	27.6377		17.8354	17.8354				-6.94798	TRUE	0.503776	TRUE	3	20	1
C8	21	IL6	UNKNOWN	FAM	NFQ-MGB	16.013	4.36913		29.9419	29.9419		20.7822	20.7822				-4.00117	TRUE	0.503776	TRUE	3	23	1
D8	28	IL6	UNKNOWN	FAM	NFQ-MGB	64.7644	17.6709		28.6053	28.6053		18.7663	18.7663				-6.01713	TRUE	0.503776	TRUE	3	22	1
E2	29	IL6	UNKNOWN	FAM	NFQ-MGB	1950.2	532.109	★	23.7829	23.7829		13.854	13.854				-10.9294	TRUE	0.503776	TRUE	3	17	1
E3	30	IL6	UNKNOWN	FAM	NFQ-MGB	113.845	31.0623		27.603	27.603		17.9525	17.9525				-6.83092	TRUE	0.503776	TRUE	3	21	1
E4	31	IL6	UNKNOWN	FAM	NFQ-MGB	16.7198	4.56197		30.6169	30.6169		20.7199	20.7199				-4.06349	TRUE	0.503776	TRUE	3	24	1
E5	32	IL6	UNKNOWN	FAM	NFQ-MGB	344.496	93.9951		26.2916	26.2916		16.3551	16.3551				-8.42834	TRUE	0.503776	TRUE	3	20	1
E6	33	IL6	UNKNOWN	FAM	NFQ-MGB	20.3515	5.55286		30.6971	30.6971		20.4364	20.4364				-4.34706	TRUE	0.503776	TRUE	3	24	1
Reference Sample	1
Endogenous Control	18s
RQ Min/Max Confidence Level	95.0
Analysis Type	Multiplex

## Sheet: Sheet1
Well	Sample Name	Target Name	Task	Reporter	Quencher	RQ	RQ Min	RQ Max	Cт	Cт Mean	Cт SD	ΔCт	ΔCт Mean	ΔCт SE	HK Control ΔCт Mean	HK Control ΔCт SE	ΔΔCт	Automatic Ct Threshold	Ct Threshold	Automatic Baseline	Baseline Start	Baseline End	Efficiency	Comments
A2	1	18s	UNKNOWN	VIC	NFQ-MGB				9.73859	9.73859								TRUE	0.386202	TRUE	1	3	1
B4	10	18s	UNKNOWN	VIC	NFQ-MGB				9.23002	9.23002								TRUE	0.386202	TRUE	1	3	1
B5	11	18s	UNKNOWN	VIC	NFQ-MGB				8.93744	8.93744								TRUE	0.386202	TRUE	1	2	1
B6	12	18s	UNKNOWN	VIC	NFQ-MGB				9.13482	9.13482								TRUE	0.386202	TRUE	1	3	1
B7	13	18s	UNKNOWN	VIC	NFQ-MGB				9.38583	9.38583								TRUE	0.386202	TRUE	1	3	1
B8	14	18s	UNKNOWN	VIC	NFQ-MGB				9.83027	9.83027								TRUE	0.386202	TRUE	1	3	1
C2	15	18s	UNKNOWN	VIC	NFQ-MGB				9.34603	9.34603								TRUE	0.386202	TRUE	1	3	1
C3	16	18s	UNKNOWN	VIC	NFQ-MGB				9.75491	9.75491								TRUE	0.386202	TRUE	1	3	1
C4	17	18s	UNKNOWN	VIC	NFQ-MGB				9.19597	9.19597								TRUE	0.386202	TRUE	1	3	1
C5	18	18s	UNKNOWN	VIC	NFQ-MGB				9.7377	9.7377								TRUE	0.386202	TRUE	1	3	1
C6	19	18s	UNKNOWN	VIC	NFQ-MGB				10.5525	10.5525								TRUE	0.386202	TRUE	3	4	1
A3	2	18s	UNKNOWN	VIC	NFQ-MGB				9.63635	9.63635								TRUE	0.386202	TRUE	1	3	1
C7	20	18s	UNKNOWN	VIC	NFQ-MGB				9.80227	9.80227								TRUE	0.386202	TRUE	1	3	1
C8	21	18s	UNKNOWN	VIC	NFQ-MGB				9.15965	9.15965								TRUE	0.386202	TRUE	1	2	1
D2	22	18s	UNKNOWN	VIC	NFQ-MGB				11.2368	11.2368								TRUE	0.386202	TRUE	3	5	1
D3	23	18s	UNKNOWN	VIC	NFQ-MGB				10.3775	10.3775								TRUE	0.386202	TRUE	1	3	1
D4	24	18s	UNKNOWN	VIC	NFQ-MGB				9.97563	9.97563								TRUE	0.386202	TRUE	1	3	1
D5	25	18s	UNKNOWN	VIC	NFQ-MGB				9.94984	9.94984								TRUE	0.386202	TRUE	1	3	1
D6	26	18s	UNKNOWN	VIC	NFQ-MGB				9.51179	9.51179								TRUE	0.386202	TRUE	1	3	1
D7	27	18s	UNKNOWN	VIC	NFQ-MGB				10.1558	10.1558								TRUE	0.386202	TRUE	1	3	1
D8	28	18s	UNKNOWN	VIC	NFQ-MGB				9.839	9.839								TRUE	0.386202	TRUE	1	3	1
E2	29	18s	UNKNOWN	VIC	NFQ-MGB				9.92892	9.92892								TRUE	0.386202	TRUE	1	3	1
A4	3	18s	UNKNOWN	VIC	NFQ-MGB				9.30376	9.30376								TRUE	0.386202	TRUE	1	3	1
E3	30	18s	UNKNOWN	VIC	NFQ-MGB				9.65054	9.65054								TRUE	0.386202	TRUE	1	3	1
E4	31	18s	UNKNOWN	VIC	NFQ-MGB				9.89699	9.89699								TRUE	0.386202	TRUE	1	3	1
E5	32	18s	UNKNOWN	VIC	NFQ-MGB				9.93649	9.93649								TRUE	0.386202	TRUE	3	4	1
E6	33	18s	UNKNOWN	VIC	NFQ-MGB				10.2607	10.2607								TRUE	0.386202	TRUE	3	4	1
A5	4	18s	UNKNOWN	VIC	NFQ-MGB				9.58639	9.58639								TRUE	0.386202	TRUE	1	3	1
A6	5	18s	UNKNOWN	VIC	NFQ-MGB				10.5203	10.5203								TRUE	0.386202	TRUE	3	4	1
A7	6	18s	UNKNOWN	VIC	NFQ-MGB				9.63341	9.63341								TRUE	0.386202	TRUE	1	3	1
A8	7	18s	UNKNOWN	VIC	NFQ-MGB				9.88629	9.88629								TRUE	0.386202	TRUE	3	4	1
B2	8	18s	UNKNOWN	VIC	NFQ-MGB				9.33751	9.33751								TRUE	0.386202	TRUE	1	3	1
B3	9	18s	UNKNOWN	VIC	NFQ-MGB				9.25812	9.25812								TRUE	0.386202	TRUE	1	3	1
A2	1	IL6	UNKNOWN	FAM	NFQ-MGB	1	0.272848		34.522	34.522		24.7834	24.7834				0	TRUE	0.503776	TRUE	3	28	1
A3	2	IL6	UNKNOWN	FAM	NFQ-MGB	2.07844	0.567098		33.3643	33.3643		23.7279	23.7279				-1.0555	TRUE	0.503776	TRUE	3	27	1
A4	3	IL6	UNKNOWN	FAM	NFQ-MGB	1.64429	0.448642		33.3697	33.3697		24.066	24.066				-0.717466	TRUE	0.503776	TRUE	3	27	1
A5	4	IL6	UNKNOWN	FAM	NFQ-MGB	5.25714	1.4344		31.9755	31.9755		22.3891	22.3891				-2.39428	TRUE	0.503776	TRUE	3	25	1
A6	5	IL6	UNKNOWN	FAM	NFQ-MGB	7.77902	2.12249		32.3441	32.3441		21.8238	21.8238				-2.95959	TRUE	0.503776	TRUE	3	25	1
A7	6	IL6	UNKNOWN	FAM	NFQ-MGB	4.23135	1.15452		32.3357	32.3357		22.7023	22.7023				-2.08112	TRUE	0.503776	TRUE	3	26	1
A8	7	IL6	UNKNOWN	FAM	NFQ-MGB	16.2071	4.42207		30.6512	30.6512		20.7649	20.7649				-4.01855	TRUE	0.503776	TRUE	3	24	1
B2	8	IL6	UNKNOWN	FAM	NFQ-MGB	622.744	169.915		24.8384	24.8384		15.5009	15.5009				-9.2825	TRUE	0.503776	TRUE	3	18	1
B3	9	IL6	UNKNOWN	FAM	NFQ-MGB	49.443	13.4904		28.4138	28.4138		19.1557	19.1557				-5.62769	TRUE	0.503776	TRUE	3	22	1
B4	10	IL6	UNKNOWN	FAM	NFQ-MGB	5.42479	1.48014		31.5739	31.5739		22.3439	22.3439				-2.43957	TRUE	0.503776	TRUE	3	25	1
B5	11	IL6	UNKNOWN	FAM	NFQ-MGB	604.103	164.829		24.4822	24.4822		15.5448	15.5448				-9.23865	TRUE	0.503776	TRUE	3	18	1
B6	12	IL6	UNKNOWN	FAM	NFQ-MGB	1422.61	388.156		23.4439	23.4439		14.3091	14.3091				-10.4743	TRUE	0.503776	TRUE	3	17	1
B7	13	IL6	UNKNOWN	FAM	NFQ-MGB	34.6127	9.444		29.056	29.056		19.6702	19.6702				-5.11323	TRUE	0.503776	TRUE	3	22	1
B8	14	IL6	UNKNOWN	FAM	NFQ-MGB	45.4064	12.3891		29.1089	29.1089		19.2786	19.2786				-5.50482	TRUE	0.503776	TRUE	3	22	1
D2	22	IL6	UNKNOWN	FAM	NFQ-MGB	76.4656	20.8635		29.7634	29.7634		18.5267	18.5267				-6.25674	TRUE	0.503776	TRUE	3	23	1
D3	23	IL6	UNKNOWN	FAM	NFQ-MGB	638.207	174.134		25.8431	25.8431		15.4655	15.4655				-9.31788	TRUE	0.503776	TRUE	3	19	1
D4	24	IL6	UNKNOWN	FAM	NFQ-MGB	2520.92	687.827		23.4593	23.4593		13.4837	13.4837				-11.2997	TRUE	0.503776	TRUE	3	16	1
D6	26	IL6	UNKNOWN	FAM	NFQ-MGB	763.578	208.341		24.7186	24.7186		15.2068	15.2068				-9.57663	TRUE	0.503776	TRUE	3	18	1
D7	27	IL6	UNKNOWN	FAM	NFQ-MGB	2.62489	0.716197		33.547	33.547		23.3912	23.3912				-1.39226	TRUE	0.503776	TRUE	3	27	1
C2	15	IL6	UNKNOWN	FAM	NFQ-MGB	44.7337	12.2055		28.6462	28.6462		19.3001	19.3001				-5.48329	TRUE	0.503776	TRUE	3	22	1
C3	16	IL6	UNKNOWN	FAM	NFQ-MGB	38.1603	10.412		29.2843	29.2843		19.5294	19.5294				-5.254	TRUE	0.503776	TRUE	3	22	1
C4	17	IL6	UNKNOWN	FAM	NFQ-MGB	3.4598	0.944002		32.1887	32.1887		22.9927	22.9927				-1.79069	TRUE	0.503776	TRUE	3	26	1
C5	18	IL6	UNKNOWN	FAM	NFQ-MGB	35.822	9.77396		29.3583	29.3583		19.6206	19.6206				-5.16277	TRUE	0.503776	TRUE	3	22	1
C6	19	IL6	UNKNOWN	FAM	NFQ-MGB	163.735	44.6749		27.9807	27.9807		17.4282	17.4282				-7.35522	TRUE	0.503776	TRUE	3	21	1
C7	20	IL6	UNKNOWN	FAM	NFQ-MGB	123.467	33.6876		27.6377	27.6377		17.8354	17.8354				-6.94798	TRUE	0.503776	TRUE	3	20	1
C8	21	IL6	UNKNOWN	FAM	NFQ-MGB	16.013	4.36913		29.9419	29.9419		20.7822	20.7822				-4.00117	TRUE	0.503776	TRUE	3	23	1
D8	28	IL6	UNKNOWN	FAM	NFQ-MGB	64.7644	17.6709		28.6053	28.6053		18.7663	18.7663				-6.01713	TRUE	0.503776	TRUE	3	22	1
E3	30	IL6	UNKNOWN	FAM	NFQ-MGB	113.845	31.0623		27.603	27.603		17.9525	17.9525				-6.83092	TRUE	0.503776	TRUE	3	21	1
E4	31	IL6	UNKNOWN	FAM	NFQ-MGB	16.7198	4.56197		30.6169	30.6169		20.7199	20.7199				-4.06349	TRUE	0.503776	TRUE	3	24	1
E5	32	IL6	UNKNOWN	FAM	NFQ-MGB	344.496	93.9951		26.2916	26.2916		16.3551	16.3551				-8.42834	TRUE	0.503776	TRUE	3	20	1
E6	33	IL6	UNKNOWN	FAM	NFQ-MGB	20.3515	5.55286		30.6971	30.6971		20.4364	20.4364				-4.34706	TRUE	0.503776	TRUE	3	24	1
Reference Sample	1
Endogenous Control	18s
RQ Min/Max Confidence Level	95.0			ave	SE
			Veh(n=13)	142.77	56.0128
Analysis Type	Multiplex		Lin(n=12)	22.4092	7.6085
			Con(n=6)	1	0.288254
