# Supplementary material for: A DPP-4 Inhibitor Suppresses Fibrosis and Inflammation on Experimental Autoimmune Myocarditis in Mice
Source: PLoS One. 2015 Mar 13;10(3):e0119360. doi: 10.1371/journal.pone.0119360 (PMC4359137; doi:10.1371/journal.pone.0119360)
Supplement: S7 Dataset — (XLS) [file pone.0119360.s007.xls]

## Sheet: Results
Well	Sample Name	Target Name	Task	Reporter	Quencher	RQ	RQ Min	RQ Max	Cт	Cт Mean	Cт SD	ΔCт	ΔCт Mean	ΔCт SE	HK Control ΔCт Mean	HK Control ΔCт SE	ΔΔCт	Automatic Ct Threshold	Ct Threshold	Automatic Baseline	Baseline Start	Baseline End	Efficiency	Comments
A2	1	18s	UNKNOWN	VIC	NFQ-MGB				9.53756	9.53756								TRUE	0.345659	TRUE	1	3	1
B4	10	18s	UNKNOWN	VIC	NFQ-MGB				9.01719	9.01719								TRUE	0.345659	TRUE	1	3	1
B5	11	18s	UNKNOWN	VIC	NFQ-MGB				8.95793	8.95793								TRUE	0.345659	TRUE	1	3	1
B6	12	18s	UNKNOWN	VIC	NFQ-MGB				9.04584	9.04584								TRUE	0.345659	TRUE	1	3	1
B7	13	18s	UNKNOWN	VIC	NFQ-MGB				9.20387	9.20387								TRUE	0.345659	TRUE	1	3	1
B8	14	18s	UNKNOWN	VIC	NFQ-MGB				9.82966	9.82966								TRUE	0.345659	TRUE	1	3	1
C2	15	18s	UNKNOWN	VIC	NFQ-MGB				9.11498	9.11498								TRUE	0.345659	TRUE	1	3	1
C3	16	18s	UNKNOWN	VIC	NFQ-MGB				9.6548	9.6548								TRUE	0.345659	TRUE	1	3	1
C4	17	18s	UNKNOWN	VIC	NFQ-MGB				9.17751	9.17751								TRUE	0.345659	TRUE	1	3	1
C5	18	18s	UNKNOWN	VIC	NFQ-MGB				9.33357	9.33357								TRUE	0.345659	TRUE	1	3	1
C6	19	18s	UNKNOWN	VIC	NFQ-MGB				10.4173	10.4173								TRUE	0.345659	TRUE	3	4	1
A3	2	18s	UNKNOWN	VIC	NFQ-MGB				9.57704	9.57704								TRUE	0.345659	TRUE	1	3	1
C7	20	18s	UNKNOWN	VIC	NFQ-MGB				9.01683	9.01683								TRUE	0.345659	TRUE	1	2	1
C8	21	18s	UNKNOWN	VIC	NFQ-MGB				9.06222	9.06222								TRUE	0.345659	TRUE	1	3	1
D2	22	18s	UNKNOWN	VIC	NFQ-MGB				11.0654	11.0654								TRUE	0.345659	TRUE	3	5	1
D3	23	18s	UNKNOWN	VIC	NFQ-MGB				10.225	10.225								TRUE	0.345659	TRUE	3	4	1
D4	24	18s	UNKNOWN	VIC	NFQ-MGB				9.61313	9.61313								TRUE	0.345659	TRUE	1	3	1
D5	25	18s	UNKNOWN	VIC	NFQ-MGB				9.9291	9.9291								TRUE	0.345659	TRUE	3	4	1
D6	26	18s	UNKNOWN	VIC	NFQ-MGB				9.4509	9.4509								TRUE	0.345659	TRUE	1	3	1
D7	27	18s	UNKNOWN	VIC	NFQ-MGB				9.98266	9.98266								TRUE	0.345659	TRUE	1	3	1
D8	28	18s	UNKNOWN	VIC	NFQ-MGB				9.69169	9.69169								TRUE	0.345659	TRUE	3	4	1
E2	29	18s	UNKNOWN	VIC	NFQ-MGB				9.82715	9.82715								TRUE	0.345659	TRUE	1	3	1
A4	3	18s	UNKNOWN	VIC	NFQ-MGB				9.06679	9.06679								TRUE	0.345659	TRUE	1	3	1
E3	30	18s	UNKNOWN	VIC	NFQ-MGB				9.4829	9.4829								TRUE	0.345659	TRUE	1	3	1
E4	31	18s	UNKNOWN	VIC	NFQ-MGB				9.69604	9.69604								TRUE	0.345659	TRUE	1	3	1
E5	32	18s	UNKNOWN	VIC	NFQ-MGB				9.35858	9.35858								TRUE	0.345659	TRUE	1	3	1
E6	33	18s	UNKNOWN	VIC	NFQ-MGB				9.92242	9.92242								TRUE	0.345659	TRUE	3	4	1
A5	4	18s	UNKNOWN	VIC	NFQ-MGB				9.17875	9.17875								TRUE	0.345659	TRUE	1	3	1
A6	5	18s	UNKNOWN	VIC	NFQ-MGB				10.3472	10.3472								TRUE	0.345659	TRUE	3	4	1
A7	6	18s	UNKNOWN	VIC	NFQ-MGB				9.37579	9.37579								TRUE	0.345659	TRUE	1	3	1
A8	7	18s	UNKNOWN	VIC	NFQ-MGB				9.72871	9.72871								TRUE	0.345659	TRUE	1	3	1
B2	8	18s	UNKNOWN	VIC	NFQ-MGB				9.11928	9.11928								TRUE	0.345659	TRUE	1	3	1
B3	9	18s	UNKNOWN	VIC	NFQ-MGB				9.21201	9.21201								TRUE	0.345659	TRUE	1	3	1
A2	1	Col1a1	UNKNOWN	FAM	NFQ-MGB	1	0.706555		21.8491	21.8491		12.3115	12.3115				0	TRUE	0.276484	TRUE	3	16	1
A3	2	Col1a1	UNKNOWN	FAM	NFQ-MGB	1.27543	0.901159		21.5376	21.5376		11.9605	11.9605				-0.350979	TRUE	0.276484	TRUE	3	16	1
A4	3	Col1a1	UNKNOWN	FAM	NFQ-MGB	0.899391	0.635469		21.5313	21.5313		12.4645	12.4645				0.15298	TRUE	0.276484	TRUE	3	16	1
A5	4	Col1a1	UNKNOWN	FAM	NFQ-MGB	1.39249	0.98387		21.0126	21.0126		11.8338	11.8338				-0.477666	TRUE	0.276484	TRUE	3	15	1
A6	5	Col1a1	UNKNOWN	FAM	NFQ-MGB	1.97356	1.39443		21.6779	21.6779		11.3307	11.3307				-0.980797	TRUE	0.276484	TRUE	3	16	1
A7	6	Col1a1	UNKNOWN	FAM	NFQ-MGB	1.95105	1.37852		20.7231	20.7231		11.3473	11.3473				-0.964248	TRUE	0.276484	TRUE	3	15	1
A8	7	Col1a1	UNKNOWN	FAM	NFQ-MGB	3.99877	2.82535		20.0407	20.0407		10.312	10.312				-1.99956	TRUE	0.276484	TRUE	3	14	1
B2	8	Col1a1	UNKNOWN	FAM	NFQ-MGB	7.39903	5.22782		18.5435	18.5435		9.42418	9.42418				-2.88734	TRUE	0.276484	TRUE	3	12	1
B3	9	Col1a1	UNKNOWN	FAM	NFQ-MGB	7.79177	5.50532		18.5616	18.5616		9.34956	9.34956				-2.96195	TRUE	0.276484	TRUE	3	13	1
B4	10	Col1a1	UNKNOWN	FAM	NFQ-MGB	0.961337	0.679238		21.3856	21.3856		12.3684	12.3684				0.0568857	TRUE	0.276484	TRUE	3	16	1
B5	11	Col1a1	UNKNOWN	FAM	NFQ-MGB	6.3758	4.50486		18.5968	18.5968		9.6389	9.6389				-2.67261	TRUE	0.276484	TRUE	3	13	1
B6	12	Col1a1	UNKNOWN	FAM	NFQ-MGB	20.8774	14.751		16.9735	16.9735		7.92764	7.92764				-4.38387	TRUE	0.276484	TRUE	3	11	1
B7	13	Col1a1	UNKNOWN	FAM	NFQ-MGB	1.68841	1.19296		20.7597	20.7597		11.5558	11.5558				-0.755669	TRUE	0.276484	TRUE	3	15	1
B8	14	Col1a1	UNKNOWN	FAM	NFQ-MGB	10.7869	7.62157		18.71	18.71		8.8803	8.8803				-3.43121	TRUE	0.276484	TRUE	3	13	1
D2	22	Col1a1	UNKNOWN	FAM	NFQ-MGB	23.6578	16.7155		18.8127	18.8127		7.74727	7.74727				-4.56424	TRUE	0.276484	TRUE	3	13	1
D3	23	Col1a1	UNKNOWN	FAM	NFQ-MGB	25.2237	17.8219		17.8798	17.8798		7.6548	7.6548				-4.65671	TRUE	0.276484	TRUE	3	12	1
D4	24	Col1a1	UNKNOWN	FAM	NFQ-MGB	35.9876	25.4272		16.7552	16.7552		7.14208	7.14208				-5.16943	TRUE	0.276484	TRUE	3	11	1
D5	25	Col1a1	UNKNOWN	FAM	NFQ-MGB	8.26496	5.83965		19.1936	19.1936		9.2645	9.2645				-3.04701	TRUE	0.276484	TRUE	3	13	1
D6	26	Col1a1	UNKNOWN	FAM	NFQ-MGB	22.0956	15.6118		17.2967	17.2967		7.84582	7.84582				-4.46569	TRUE	0.276484	TRUE	3	11	1
D7	27	Col1a1	UNKNOWN	FAM	NFQ-MGB	0.750691	0.530404		22.7079	22.7079		12.7252	12.7252				0.41371	TRUE	0.276484	TRUE	3	17	1
C2	15	Col1a1	UNKNOWN	FAM	NFQ-MGB	10.736	7.5856		18.0021	18.0021		8.88712	8.88712				-3.42439	TRUE	0.276484	TRUE	3	12	1
C3	16	Col1a1	UNKNOWN	FAM	NFQ-MGB	4.08464	2.88603		19.9361	19.9361		10.2813	10.2813				-2.03021	TRUE	0.276484	TRUE	3	14	1
C4	17	Col1a1	UNKNOWN	FAM	NFQ-MGB	1.17331	0.829011		21.2584	21.2584		12.0809	12.0809				-0.230589	TRUE	0.276484	TRUE	3	15	1
C5	18	Col1a1	UNKNOWN	FAM	NFQ-MGB	3.36137	2.37499		19.896	19.896		10.5625	10.5625				-1.74905	TRUE	0.276484	TRUE	3	14	1
C6	19	Col1a1	UNKNOWN	FAM	NFQ-MGB	16.0108	11.3125		18.7279	18.7279		8.31054	8.31054				-4.00097	TRUE	0.276484	TRUE	3	13	1
C7	20	Col1a1	UNKNOWN	FAM	NFQ-MGB	12.2761	8.67372		17.7106	17.7106		8.69373	8.69373				-3.61778	TRUE	0.276484	TRUE	3	12	1
C8	21	Col1a1	UNKNOWN	FAM	NFQ-MGB	1.09883	0.776382		21.2378	21.2378		12.1755	12.1755				-0.135964	TRUE	0.276484	TRUE	3	15	1
D8	28	Col1a1	UNKNOWN	FAM	NFQ-MGB	5.39538	3.81214		19.5715	19.5715		9.87979	9.87979				-2.43173	TRUE	0.276484	TRUE	3	14	1
E2	29	Col1a1	UNKNOWN	FAM	NFQ-MGB	22.2945	15.7523		17.66	17.66		7.8329	7.8329				-4.47861	TRUE	0.276484	TRUE	3	12	1
E3	30	Col1a1	UNKNOWN	FAM	NFQ-MGB	13.4253	9.4857		18.0475	18.0475		8.56463	8.56463				-3.74688	TRUE	0.276484	TRUE	3	12	1
E4	31	Col1a1	UNKNOWN	FAM	NFQ-MGB	5.08602	3.59356		19.661	19.661		9.96497	9.96497				-2.34654	TRUE	0.276484	TRUE	3	14	1
E5	32	Col1a1	UNKNOWN	FAM	NFQ-MGB	19.8732	14.0415		17.3573	17.3573		7.99876	7.99876				-4.31275	TRUE	0.276484	TRUE	3	12	1
E6	33	Col1a1	UNKNOWN	FAM	NFQ-MGB	9.62347	6.79951		18.9674	18.9674		9.04495	9.04495				-3.26656	TRUE	0.276484	TRUE	3	13	1
Reference Sample	1
Endogenous Control	18s
RQ Min/Max Confidence Level	95.0
Analysis Type	Multiplex

## Sheet: Sheet1
Well	Sample Name	Target Name	Task	Reporter	Quencher	RQ	RQ Min	RQ Max	Cт	Cт Mean	Cт SD	ΔCт	ΔCт Mean	ΔCт SE	HK Control ΔCт Mean	HK Control ΔCт SE	ΔΔCт	Automatic Ct Threshold	Ct Threshold	Automatic Baseline	Baseline Start	Baseline End	Efficiency	Comments
A2	1	18s	UNKNOWN	VIC	NFQ-MGB				9.53756	9.53756								TRUE	0.345659	TRUE	1	3	1
B4	10	18s	UNKNOWN	VIC	NFQ-MGB				9.01719	9.01719								TRUE	0.345659	TRUE	1	3	1
B5	11	18s	UNKNOWN	VIC	NFQ-MGB				8.95793	8.95793								TRUE	0.345659	TRUE	1	3	1
B6	12	18s	UNKNOWN	VIC	NFQ-MGB				9.04584	9.04584								TRUE	0.345659	TRUE	1	3	1
B7	13	18s	UNKNOWN	VIC	NFQ-MGB				9.20387	9.20387								TRUE	0.345659	TRUE	1	3	1
B8	14	18s	UNKNOWN	VIC	NFQ-MGB				9.82966	9.82966								TRUE	0.345659	TRUE	1	3	1
C2	15	18s	UNKNOWN	VIC	NFQ-MGB				9.11498	9.11498								TRUE	0.345659	TRUE	1	3	1
C3	16	18s	UNKNOWN	VIC	NFQ-MGB				9.6548	9.6548								TRUE	0.345659	TRUE	1	3	1
C4	17	18s	UNKNOWN	VIC	NFQ-MGB				9.17751	9.17751								TRUE	0.345659	TRUE	1	3	1
C5	18	18s	UNKNOWN	VIC	NFQ-MGB				9.33357	9.33357								TRUE	0.345659	TRUE	1	3	1
C6	19	18s	UNKNOWN	VIC	NFQ-MGB				10.4173	10.4173								TRUE	0.345659	TRUE	3	4	1
A3	2	18s	UNKNOWN	VIC	NFQ-MGB				9.57704	9.57704								TRUE	0.345659	TRUE	1	3	1
C7	20	18s	UNKNOWN	VIC	NFQ-MGB				9.01683	9.01683								TRUE	0.345659	TRUE	1	2	1
C8	21	18s	UNKNOWN	VIC	NFQ-MGB				9.06222	9.06222								TRUE	0.345659	TRUE	1	3	1
D2	22	18s	UNKNOWN	VIC	NFQ-MGB				11.0654	11.0654								TRUE	0.345659	TRUE	3	5	1
D3	23	18s	UNKNOWN	VIC	NFQ-MGB				10.225	10.225								TRUE	0.345659	TRUE	3	4	1
D4	24	18s	UNKNOWN	VIC	NFQ-MGB				9.61313	9.61313								TRUE	0.345659	TRUE	1	3	1
D5	25	18s	UNKNOWN	VIC	NFQ-MGB				9.9291	9.9291								TRUE	0.345659	TRUE	3	4	1
D6	26	18s	UNKNOWN	VIC	NFQ-MGB				9.4509	9.4509								TRUE	0.345659	TRUE	1	3	1
D7	27	18s	UNKNOWN	VIC	NFQ-MGB				9.98266	9.98266								TRUE	0.345659	TRUE	1	3	1
D8	28	18s	UNKNOWN	VIC	NFQ-MGB				9.69169	9.69169								TRUE	0.345659	TRUE	3	4	1
E2	29	18s	UNKNOWN	VIC	NFQ-MGB				9.82715	9.82715								TRUE	0.345659	TRUE	1	3	1
A4	3	18s	UNKNOWN	VIC	NFQ-MGB				9.06679	9.06679								TRUE	0.345659	TRUE	1	3	1
E3	30	18s	UNKNOWN	VIC	NFQ-MGB				9.4829	9.4829								TRUE	0.345659	TRUE	1	3	1
E4	31	18s	UNKNOWN	VIC	NFQ-MGB				9.69604	9.69604								TRUE	0.345659	TRUE	1	3	1
E5	32	18s	UNKNOWN	VIC	NFQ-MGB				9.35858	9.35858								TRUE	0.345659	TRUE	1	3	1
E6	33	18s	UNKNOWN	VIC	NFQ-MGB				9.92242	9.92242								TRUE	0.345659	TRUE	3	4	1
A5	4	18s	UNKNOWN	VIC	NFQ-MGB				9.17875	9.17875								TRUE	0.345659	TRUE	1	3	1
A6	5	18s	UNKNOWN	VIC	NFQ-MGB				10.3472	10.3472								TRUE	0.345659	TRUE	3	4	1
A7	6	18s	UNKNOWN	VIC	NFQ-MGB				9.37579	9.37579								TRUE	0.345659	TRUE	1	3	1
A8	7	18s	UNKNOWN	VIC	NFQ-MGB				9.72871	9.72871								TRUE	0.345659	TRUE	1	3	1
B2	8	18s	UNKNOWN	VIC	NFQ-MGB				9.11928	9.11928								TRUE	0.345659	TRUE	1	3	1
B3	9	18s	UNKNOWN	VIC	NFQ-MGB				9.21201	9.21201								TRUE	0.345659	TRUE	1	3	1
A2	1	Col1a1	UNKNOWN	FAM	NFQ-MGB	1	0.706555		21.8491	21.8491		12.3115	12.3115				0	TRUE	0.276484	TRUE	3	16	1
A3	2	Col1a1	UNKNOWN	FAM	NFQ-MGB	1.27543	0.901159		21.5376	21.5376		11.9605	11.9605				-0.350979	TRUE	0.276484	TRUE	3	16	1
A4	3	Col1a1	UNKNOWN	FAM	NFQ-MGB	0.899391	0.635469		21.5313	21.5313		12.4645	12.4645				0.15298	TRUE	0.276484	TRUE	3	16	1
A5	4	Col1a1	UNKNOWN	FAM	NFQ-MGB	1.39249	0.98387		21.0126	21.0126		11.8338	11.8338				-0.477666	TRUE	0.276484	TRUE	3	15	1
A6	5	Col1a1	UNKNOWN	FAM	NFQ-MGB	1.97356	1.39443		21.6779	21.6779		11.3307	11.3307				-0.980797	TRUE	0.276484	TRUE	3	16	1
A7	6	Col1a1	UNKNOWN	FAM	NFQ-MGB	1.95105	1.37852		20.7231	20.7231		11.3473	11.3473				-0.964248	TRUE	0.276484	TRUE	3	15	1
A8	7	Col1a1	UNKNOWN	FAM	NFQ-MGB	3.99877	2.82535		20.0407	20.0407		10.312	10.312				-1.99956	TRUE	0.276484	TRUE	3	14	1
B2	8	Col1a1	UNKNOWN	FAM	NFQ-MGB	7.39903	5.22782		18.5435	18.5435		9.42418	9.42418				-2.88734	TRUE	0.276484	TRUE	3	12	1
B3	9	Col1a1	UNKNOWN	FAM	NFQ-MGB	7.79177	5.50532		18.5616	18.5616		9.34956	9.34956				-2.96195	TRUE	0.276484	TRUE	3	13	1
B4	10	Col1a1	UNKNOWN	FAM	NFQ-MGB	0.961337	0.679238		21.3856	21.3856		12.3684	12.3684				0.0568857	TRUE	0.276484	TRUE	3	16	1
B5	11	Col1a1	UNKNOWN	FAM	NFQ-MGB	6.3758	4.50486		18.5968	18.5968		9.6389	9.6389				-2.67261	TRUE	0.276484	TRUE	3	13	1
B6	12	Col1a1	UNKNOWN	FAM	NFQ-MGB	20.8774	14.751		16.9735	16.9735		7.92764	7.92764				-4.38387	TRUE	0.276484	TRUE	3	11	1
B7	13	Col1a1	UNKNOWN	FAM	NFQ-MGB	1.68841	1.19296		20.7597	20.7597		11.5558	11.5558				-0.755669	TRUE	0.276484	TRUE	3	15	1
B8	14	Col1a1	UNKNOWN	FAM	NFQ-MGB	10.7869	7.62157		18.71	18.71		8.8803	8.8803				-3.43121	TRUE	0.276484	TRUE	3	13	1
D2	22	Col1a1	UNKNOWN	FAM	NFQ-MGB	23.6578	16.7155		18.8127	18.8127		7.74727	7.74727				-4.56424	TRUE	0.276484	TRUE	3	13	1
D3	23	Col1a1	UNKNOWN	FAM	NFQ-MGB	25.2237	17.8219		17.8798	17.8798		7.6548	7.6548				-4.65671	TRUE	0.276484	TRUE	3	12	1
D4	24	Col1a1	UNKNOWN	FAM	NFQ-MGB	35.9876	25.4272		16.7552	16.7552		7.14208	7.14208				-5.16943	TRUE	0.276484	TRUE	3	11	1
D5	25	Col1a1	UNKNOWN	FAM	NFQ-MGB	8.26496	5.83965		19.1936	19.1936		9.2645	9.2645				-3.04701	TRUE	0.276484	TRUE	3	13	1
D6	26	Col1a1	UNKNOWN	FAM	NFQ-MGB	22.0956	15.6118		17.2967	17.2967		7.84582	7.84582				-4.46569	TRUE	0.276484	TRUE	3	11	1
D7	27	Col1a1	UNKNOWN	FAM	NFQ-MGB	0.750691	0.530404		22.7079	22.7079		12.7252	12.7252				0.41371	TRUE	0.276484	TRUE	3	17	1
C2	15	Col1a1	UNKNOWN	FAM	NFQ-MGB	10.736	7.5856		18.0021	18.0021		8.88712	8.88712				-3.42439	TRUE	0.276484	TRUE	3	12	1
C3	16	Col1a1	UNKNOWN	FAM	NFQ-MGB	4.08464	2.88603		19.9361	19.9361		10.2813	10.2813				-2.03021	TRUE	0.276484	TRUE	3	14	1
C4	17	Col1a1	UNKNOWN	FAM	NFQ-MGB	1.17331	0.829011		21.2584	21.2584		12.0809	12.0809				-0.230589	TRUE	0.276484	TRUE	3	15	1
C5	18	Col1a1	UNKNOWN	FAM	NFQ-MGB	3.36137	2.37499		19.896	19.896		10.5625	10.5625				-1.74905	TRUE	0.276484	TRUE	3	14	1
C6	19	Col1a1	UNKNOWN	FAM	NFQ-MGB	16.0108	11.3125		18.7279	18.7279		8.31054	8.31054				-4.00097	TRUE	0.276484	TRUE	3	13	1
C7	20	Col1a1	UNKNOWN	FAM	NFQ-MGB	12.2761	8.67372		17.7106	17.7106		8.69373	8.69373				-3.61778	TRUE	0.276484	TRUE	3	12	1
C8	21	Col1a1	UNKNOWN	FAM	NFQ-MGB	1.09883	0.776382		21.2378	21.2378		12.1755	12.1755				-0.135964	TRUE	0.276484	TRUE	3	15	1
D8	28	Col1a1	UNKNOWN	FAM	NFQ-MGB	5.39538	3.81214		19.5715	19.5715		9.87979	9.87979				-2.43173	TRUE	0.276484	TRUE	3	14	1
E2	29	Col1a1	UNKNOWN	FAM	NFQ-MGB	22.2945	15.7523		17.66	17.66		7.8329	7.8329				-4.47861	TRUE	0.276484	TRUE	3	12	1
E3	30	Col1a1	UNKNOWN	FAM	NFQ-MGB	13.4253	9.4857		18.0475	18.0475		8.56463	8.56463				-3.74688	TRUE	0.276484	TRUE	3	12	1
E4	31	Col1a1	UNKNOWN	FAM	NFQ-MGB	5.08602	3.59356		19.661	19.661		9.96497	9.96497				-2.34654	TRUE	0.276484	TRUE	3	14	1
E5	32	Col1a1	UNKNOWN	FAM	NFQ-MGB	19.8732	14.0415		17.3573	17.3573		7.99876	7.99876				-4.31275	TRUE	0.276484	TRUE	3	12	1
E6	33	Col1a1	UNKNOWN	FAM	NFQ-MGB	9.62347	6.79951		18.9674	18.9674		9.04495	9.04495				-3.26656	TRUE	0.276484	TRUE	3	13	1
Reference Sample	1
Endogenous Control	18s
RQ Min/Max Confidence Level	95.0			ave	SE
			Veh(n=14)	8.87533	2.07333
Analysis Type	Multiplex		Lin(n=13)	6.7633	1.36418
			Con(n=6)	1	0.132649
						]
