# Supplementary material for: A DPP-4 Inhibitor Suppresses Fibrosis and Inflammation on Experimental Autoimmune Myocarditis in Mice
Source: PLoS One. 2015 Mar 13;10(3):e0119360. doi: 10.1371/journal.pone.0119360 (PMC4359137; doi:10.1371/journal.pone.0119360)
Supplement: S8 Dataset — (XLS) [file pone.0119360.s008.xls]

## Sheet: Results
Well	Sample Name	Target Name	Task	Reporter	Quencher	RQ	RQ Min	RQ Max	Cт	Cт Mean	Cт SD	ΔCт	ΔCт Mean	ΔCт SE	HK Control ΔCт Mean	HK Control ΔCт SE	ΔΔCт	Automatic Ct Threshold	Ct Threshold	Automatic Baseline	Baseline Start	Baseline End	Efficiency	Comments
A2	1	18s	UNKNOWN	VIC	NFQ-MGB				9.71845	9.71845								TRUE	0.364716	TRUE	1	3	1
B4	10	18s	UNKNOWN	VIC	NFQ-MGB				9.24929	9.24929								TRUE	0.364716	TRUE	1	3	1
B5	11	18s	UNKNOWN	VIC	NFQ-MGB				8.94635	8.94635								TRUE	0.364716	TRUE	1	2	1
B6	12	18s	UNKNOWN	VIC	NFQ-MGB				9.06927	9.06927								TRUE	0.364716	TRUE	1	3	1
B7	13	18s	UNKNOWN	VIC	NFQ-MGB				9.22677	9.22677								TRUE	0.364716	TRUE	1	3	1
B8	14	18s	UNKNOWN	VIC	NFQ-MGB				9.88947	9.88947								TRUE	0.364716	TRUE	1	3	1
C2	15	18s	UNKNOWN	VIC	NFQ-MGB				9.07327	9.07327								TRUE	0.364716	TRUE	1	2	1
C3	16	18s	UNKNOWN	VIC	NFQ-MGB				9.801	9.801								TRUE	0.364716	TRUE	1	3	1
C4	17	18s	UNKNOWN	VIC	NFQ-MGB				9.40971	9.40971								TRUE	0.364716	TRUE	1	3	1
C5	18	18s	UNKNOWN	VIC	NFQ-MGB				9.56705	9.56705								TRUE	0.364716	TRUE	1	3	1
C6	19	18s	UNKNOWN	VIC	NFQ-MGB				10.6284	10.6284								TRUE	0.364716	TRUE	3	4	1
A3	2	18s	UNKNOWN	VIC	NFQ-MGB				9.89187	9.89187								TRUE	0.364716	TRUE	3	4	1
C7	20	18s	UNKNOWN	VIC	NFQ-MGB				9.30229	9.30229								TRUE	0.364716	TRUE	1	3	1
C8	21	18s	UNKNOWN	VIC	NFQ-MGB				9.21933	9.21933								TRUE	0.364716	TRUE	1	3	1
D2	22	18s	UNKNOWN	VIC	NFQ-MGB				11.2584	11.2584								TRUE	0.364716	TRUE	3	5	1
D3	23	18s	UNKNOWN	VIC	NFQ-MGB				10.3532	10.3532								TRUE	0.364716	TRUE	3	4	1
D4	24	18s	UNKNOWN	VIC	NFQ-MGB				9.80918	9.80918								TRUE	0.364716	TRUE	1	3	1
D5	25	18s	UNKNOWN	VIC	NFQ-MGB				9.97275	9.97275								TRUE	0.364716	TRUE	1	3	1
D6	26	18s	UNKNOWN	VIC	NFQ-MGB				9.55785	9.55785								TRUE	0.364716	TRUE	1	3	1
D7	27	18s	UNKNOWN	VIC	NFQ-MGB				10.1109	10.1109								TRUE	0.364716	TRUE	3	4	1
D8	28	18s	UNKNOWN	VIC	NFQ-MGB				9.7513	9.7513								TRUE	0.364716	TRUE	1	3	1
E2	29	18s	UNKNOWN	VIC	NFQ-MGB				9.98387	9.98387								TRUE	0.364716	TRUE	1	3	1
A4	3	18s	UNKNOWN	VIC	NFQ-MGB				9.1174	9.1174								TRUE	0.364716	TRUE	1	2	1
E3	30	18s	UNKNOWN	VIC	NFQ-MGB				9.81661	9.81661								TRUE	0.364716	TRUE	1	3	1
E4	31	18s	UNKNOWN	VIC	NFQ-MGB				9.96436	9.96436								TRUE	0.364716	TRUE	3	4	1
E5	32	18s	UNKNOWN	VIC	NFQ-MGB				9.66248	9.66248								TRUE	0.364716	TRUE	1	3	1
E6	33	18s	UNKNOWN	VIC	NFQ-MGB				10.2947	10.2947								TRUE	0.364716	TRUE	1	3	1
A5	4	18s	UNKNOWN	VIC	NFQ-MGB				9.45511	9.45511								TRUE	0.364716	TRUE	1	3	1
A6	5	18s	UNKNOWN	VIC	NFQ-MGB				10.4953	10.4953								TRUE	0.364716	TRUE	3	4	1
A7	6	18s	UNKNOWN	VIC	NFQ-MGB				9.61803	9.61803								TRUE	0.364716	TRUE	1	3	1
A8	7	18s	UNKNOWN	VIC	NFQ-MGB				9.6413	9.6413								TRUE	0.364716	TRUE	1	3	1
B2	8	18s	UNKNOWN	VIC	NFQ-MGB				9.4298	9.4298								TRUE	0.364716	TRUE	1	3	1
B3	9	18s	UNKNOWN	VIC	NFQ-MGB				9.40017	9.40017								TRUE	0.364716	TRUE	1	3	1
A2	1	Fn1	UNKNOWN	FAM	NFQ-MGB	1	0.56777		25.9867	25.9867		16.2682	16.2682				0	TRUE	0.616391	TRUE	3	19	1
A3	2	Fn1	UNKNOWN	FAM	NFQ-MGB	1.53231	0.87		25.5444	25.5444		15.6525	15.6525				-0.615708	TRUE	0.616391	TRUE	3	19	1
A4	3	Fn1	UNKNOWN	FAM	NFQ-MGB	0.826875	0.469475		25.6599	25.6599		16.5425	16.5425				0.27426	TRUE	0.616391	TRUE	3	19	1
A5	4	Fn1	UNKNOWN	FAM	NFQ-MGB	1.9176	1.08876		24.784	24.784		15.3289	15.3289				-0.939301	TRUE	0.616391	TRUE	3	18	1
A6	5	Fn1	UNKNOWN	FAM	NFQ-MGB	3.38806	1.92364		25.0031	25.0031		14.5078	14.5078				-1.76046	TRUE	0.616391	TRUE	3	18	1
A7	6	Fn1	UNKNOWN	FAM	NFQ-MGB	1.90281	1.08036		24.9581	24.9581		15.3401	15.3401				-0.928133	TRUE	0.616391	TRUE	3	18	1
A8	7	Fn1	UNKNOWN	FAM	NFQ-MGB	5.88906	3.34363		23.3515	23.3515		13.7102	13.7102				-2.55804	TRUE	0.616391	TRUE	3	16	1
B2	8	Fn1	UNKNOWN	FAM	NFQ-MGB	13.1884	7.48796		21.9768	21.9768		12.547	12.547				-3.72119	TRUE	0.616391	TRUE	3	15	1
B3	9	Fn1	UNKNOWN	FAM	NFQ-MGB	9.36933	5.31963		22.4405	22.4405		13.0403	13.0403				-3.22795	TRUE	0.616391	TRUE	3	15	1
B4	10	Fn1	UNKNOWN	FAM	NFQ-MGB	2.02237	1.14824		24.5015	24.5015		15.2522	15.2522				-1.01605	TRUE	0.616391	TRUE	3	18	1
B5	11	Fn1	UNKNOWN	FAM	NFQ-MGB	6.78046	3.84974		22.4532	22.4532		13.5069	13.5069				-2.76138	TRUE	0.616391	TRUE	3	15	1
B6	12	Fn1	UNKNOWN	FAM	NFQ-MGB	23.4283	13.3019		20.7873	20.7873		11.7181	11.7181				-4.55018	TRUE	0.616391	TRUE	3	14	1
B7	13	Fn1	UNKNOWN	FAM	NFQ-MGB	2.05153	1.1648		24.4583	24.4583		15.2315	15.2315				-1.0367	TRUE	0.616391	TRUE	3	17	1
B8	14	Fn1	UNKNOWN	FAM	NFQ-MGB	12.0159	6.8223		22.5708	22.5708		12.6814	12.6814				-3.58688	TRUE	0.616391	TRUE	3	15	1
D2	22	Fn1	UNKNOWN	FAM	NFQ-MGB	26.1693	14.8582		22.8169	22.8169		11.5584	11.5584				-4.70981	TRUE	0.616391	TRUE	3	16	1
D3	23	Fn1	UNKNOWN	FAM	NFQ-MGB	38.6691	21.9551		21.3483	21.3483		10.9951	10.9951				-5.27311	TRUE	0.616391	TRUE	3	14	1
D4	24	Fn1	UNKNOWN	FAM	NFQ-MGB	37.2113	21.1274		20.8598	20.8598		11.0506	11.0506				-5.21767	TRUE	0.616391	TRUE	3	14	1
D5	25	Fn1	UNKNOWN	FAM	NFQ-MGB	21.3056	12.0967		21.8278	21.8278		11.8551	11.8551				-4.41316	TRUE	0.616391	TRUE	3	15	1
D6	26	Fn1	UNKNOWN	FAM	NFQ-MGB	28.7743	16.3372		20.9794	20.9794		11.4215	11.4215				-4.84671	TRUE	0.616391	TRUE	3	14	1
D7	27	Fn1	UNKNOWN	FAM	NFQ-MGB	1.34064	0.761177		25.9562	25.9562		15.8453	15.8453				-0.422925	TRUE	0.616391	TRUE	3	19	1
C2	15	Fn1	UNKNOWN	FAM	NFQ-MGB	11.2053	6.36204		21.8554	21.8554		12.7821	12.7821				-3.48611	TRUE	0.616391	TRUE	3	15	1
C3	16	Fn1	UNKNOWN	FAM	NFQ-MGB	4.85852	2.75852		23.7887	23.7887		13.9877	13.9877				-2.28052	TRUE	0.616391	TRUE	3	17	1
C4	17	Fn1	UNKNOWN	FAM	NFQ-MGB	1.6871	0.957885		24.9234	24.9234		15.5137	15.5137				-0.754545	TRUE	0.616391	TRUE	3	18	1
C5	18	Fn1	UNKNOWN	FAM	NFQ-MGB	5.18892	2.94611		23.4599	23.4599		13.8928	13.8928				-2.37543	TRUE	0.616391	TRUE	3	16	1
C6	19	Fn1	UNKNOWN	FAM	NFQ-MGB	21.1474	12.0069		22.4942	22.4942		11.8658	11.8658				-4.40241	TRUE	0.616391	TRUE	3	15	1
C7	20	Fn1	UNKNOWN	FAM	NFQ-MGB	13.2753	7.53734		21.8399	21.8399		12.5376	12.5376				-3.73068	TRUE	0.616391	TRUE	3	15	1
C8	21	Fn1	UNKNOWN	FAM	NFQ-MGB	2.19558	1.24659		24.353	24.353		15.1336	15.1336				-1.1346	TRUE	0.616391	TRUE	3	17	1
D8	28	Fn1	UNKNOWN	FAM	NFQ-MGB	6.40073	3.63414		23.3413	23.3413		13.59	13.59				-2.67824	TRUE	0.616391	TRUE	3	16	1
E2	29	Fn1	UNKNOWN	FAM	NFQ-MGB	25.9791	14.7502		21.5528	21.5528		11.569	11.569				-4.69928	TRUE	0.616391	TRUE	3	14	1
E3	30	Fn1	UNKNOWN	FAM	NFQ-MGB	15.999	9.08376		22.0849	22.0849		12.2683	12.2683				-3.99991	TRUE	0.616391	TRUE	3	15	1
E4	31	Fn1	UNKNOWN	FAM	NFQ-MGB	6.40338	3.63565		23.5538	23.5538		13.5894	13.5894				-2.67883	TRUE	0.616391	TRUE	3	16	1
E5	32	Fn1	UNKNOWN	FAM	NFQ-MGB	30.0153	17.0418		21.0231	21.0231		11.3606	11.3606				-4.90763	TRUE	0.616391	TRUE	3	14	1
E6	33	Fn1	UNKNOWN	FAM	NFQ-MGB	10.2773	5.83513		23.2015	23.2015		12.9068	12.9068				-3.36139	TRUE	0.616391	TRUE	3	16	1
Reference Sample	1
Endogenous Control	18s
RQ Min/Max Confidence Level	95.0
Analysis Type	Multiplex

## Sheet: Sheet1
Well	Sample Name	Target Name	Task	Reporter	Quencher	RQ	RQ Min	RQ Max	Cт	Cт Mean	Cт SD	ΔCт	ΔCт Mean	ΔCт SE	HK Control ΔCт Mean	HK Control ΔCт SE	ΔΔCт	Automatic Ct Threshold	Ct Threshold	Automatic Baseline	Baseline Start	Baseline End	Efficiency	Comments
A2	1	18s	UNKNOWN	VIC	NFQ-MGB				9.71845	9.71845								TRUE	0.364716	TRUE	1	3	1
B4	10	18s	UNKNOWN	VIC	NFQ-MGB				9.24929	9.24929								TRUE	0.364716	TRUE	1	3	1
B5	11	18s	UNKNOWN	VIC	NFQ-MGB				8.94635	8.94635								TRUE	0.364716	TRUE	1	2	1
B6	12	18s	UNKNOWN	VIC	NFQ-MGB				9.06927	9.06927								TRUE	0.364716	TRUE	1	3	1
B7	13	18s	UNKNOWN	VIC	NFQ-MGB				9.22677	9.22677								TRUE	0.364716	TRUE	1	3	1
B8	14	18s	UNKNOWN	VIC	NFQ-MGB				9.88947	9.88947								TRUE	0.364716	TRUE	1	3	1
C2	15	18s	UNKNOWN	VIC	NFQ-MGB				9.07327	9.07327								TRUE	0.364716	TRUE	1	2	1
C3	16	18s	UNKNOWN	VIC	NFQ-MGB				9.801	9.801								TRUE	0.364716	TRUE	1	3	1
C4	17	18s	UNKNOWN	VIC	NFQ-MGB				9.40971	9.40971								TRUE	0.364716	TRUE	1	3	1
C5	18	18s	UNKNOWN	VIC	NFQ-MGB				9.56705	9.56705								TRUE	0.364716	TRUE	1	3	1
C6	19	18s	UNKNOWN	VIC	NFQ-MGB				10.6284	10.6284								TRUE	0.364716	TRUE	3	4	1
A3	2	18s	UNKNOWN	VIC	NFQ-MGB				9.89187	9.89187								TRUE	0.364716	TRUE	3	4	1
C7	20	18s	UNKNOWN	VIC	NFQ-MGB				9.30229	9.30229								TRUE	0.364716	TRUE	1	3	1
C8	21	18s	UNKNOWN	VIC	NFQ-MGB				9.21933	9.21933								TRUE	0.364716	TRUE	1	3	1
D2	22	18s	UNKNOWN	VIC	NFQ-MGB				11.2584	11.2584								TRUE	0.364716	TRUE	3	5	1
D3	23	18s	UNKNOWN	VIC	NFQ-MGB				10.3532	10.3532								TRUE	0.364716	TRUE	3	4	1
D4	24	18s	UNKNOWN	VIC	NFQ-MGB				9.80918	9.80918								TRUE	0.364716	TRUE	1	3	1
D5	25	18s	UNKNOWN	VIC	NFQ-MGB				9.97275	9.97275								TRUE	0.364716	TRUE	1	3	1
D6	26	18s	UNKNOWN	VIC	NFQ-MGB				9.55785	9.55785								TRUE	0.364716	TRUE	1	3	1
D7	27	18s	UNKNOWN	VIC	NFQ-MGB				10.1109	10.1109								TRUE	0.364716	TRUE	3	4	1
D8	28	18s	UNKNOWN	VIC	NFQ-MGB				9.7513	9.7513								TRUE	0.364716	TRUE	1	3	1
E2	29	18s	UNKNOWN	VIC	NFQ-MGB				9.98387	9.98387								TRUE	0.364716	TRUE	1	3	1
A4	3	18s	UNKNOWN	VIC	NFQ-MGB				9.1174	9.1174								TRUE	0.364716	TRUE	1	2	1
E3	30	18s	UNKNOWN	VIC	NFQ-MGB				9.81661	9.81661								TRUE	0.364716	TRUE	1	3	1
E4	31	18s	UNKNOWN	VIC	NFQ-MGB				9.96436	9.96436								TRUE	0.364716	TRUE	3	4	1
E5	32	18s	UNKNOWN	VIC	NFQ-MGB				9.66248	9.66248								TRUE	0.364716	TRUE	1	3	1
E6	33	18s	UNKNOWN	VIC	NFQ-MGB				10.2947	10.2947								TRUE	0.364716	TRUE	1	3	1
A5	4	18s	UNKNOWN	VIC	NFQ-MGB				9.45511	9.45511								TRUE	0.364716	TRUE	1	3	1
A6	5	18s	UNKNOWN	VIC	NFQ-MGB				10.4953	10.4953								TRUE	0.364716	TRUE	3	4	1
A7	6	18s	UNKNOWN	VIC	NFQ-MGB				9.61803	9.61803								TRUE	0.364716	TRUE	1	3	1
A8	7	18s	UNKNOWN	VIC	NFQ-MGB				9.6413	9.6413								TRUE	0.364716	TRUE	1	3	1
B2	8	18s	UNKNOWN	VIC	NFQ-MGB				9.4298	9.4298								TRUE	0.364716	TRUE	1	3	1
B3	9	18s	UNKNOWN	VIC	NFQ-MGB				9.40017	9.40017								TRUE	0.364716	TRUE	1	3	1
A2	1	Fn1	UNKNOWN	FAM	NFQ-MGB	1	0.56777		25.9867	25.9867		16.2682	16.2682				0	TRUE	0.616391	TRUE	3	19	1
A3	2	Fn1	UNKNOWN	FAM	NFQ-MGB	1.53231	0.87		25.5444	25.5444		15.6525	15.6525				-0.615708	TRUE	0.616391	TRUE	3	19	1
A4	3	Fn1	UNKNOWN	FAM	NFQ-MGB	0.826875	0.469475		25.6599	25.6599		16.5425	16.5425				0.27426	TRUE	0.616391	TRUE	3	19	1
A5	4	Fn1	UNKNOWN	FAM	NFQ-MGB	1.9176	1.08876		24.784	24.784		15.3289	15.3289				-0.939301	TRUE	0.616391	TRUE	3	18	1
A6	5	Fn1	UNKNOWN	FAM	NFQ-MGB	3.38806	1.92364		25.0031	25.0031		14.5078	14.5078				-1.76046	TRUE	0.616391	TRUE	3	18	1
A7	6	Fn1	UNKNOWN	FAM	NFQ-MGB	1.90281	1.08036		24.9581	24.9581		15.3401	15.3401				-0.928133	TRUE	0.616391	TRUE	3	18	1
A8	7	Fn1	UNKNOWN	FAM	NFQ-MGB	5.88906	3.34363		23.3515	23.3515		13.7102	13.7102				-2.55804	TRUE	0.616391	TRUE	3	16	1
B2	8	Fn1	UNKNOWN	FAM	NFQ-MGB	13.1884	7.48796		21.9768	21.9768		12.547	12.547				-3.72119	TRUE	0.616391	TRUE	3	15	1
B3	9	Fn1	UNKNOWN	FAM	NFQ-MGB	9.36933	5.31963		22.4405	22.4405		13.0403	13.0403				-3.22795	TRUE	0.616391	TRUE	3	15	1
B4	10	Fn1	UNKNOWN	FAM	NFQ-MGB	2.02237	1.14824		24.5015	24.5015		15.2522	15.2522				-1.01605	TRUE	0.616391	TRUE	3	18	1
B5	11	Fn1	UNKNOWN	FAM	NFQ-MGB	6.78046	3.84974		22.4532	22.4532		13.5069	13.5069				-2.76138	TRUE	0.616391	TRUE	3	15	1
B6	12	Fn1	UNKNOWN	FAM	NFQ-MGB	23.4283	13.3019		20.7873	20.7873		11.7181	11.7181				-4.55018	TRUE	0.616391	TRUE	3	14	1
B7	13	Fn1	UNKNOWN	FAM	NFQ-MGB	2.05153	1.1648		24.4583	24.4583		15.2315	15.2315				-1.0367	TRUE	0.616391	TRUE	3	17	1
B8	14	Fn1	UNKNOWN	FAM	NFQ-MGB	12.0159	6.8223		22.5708	22.5708		12.6814	12.6814				-3.58688	TRUE	0.616391	TRUE	3	15	1
D2	22	Fn1	UNKNOWN	FAM	NFQ-MGB	26.1693	14.8582		22.8169	22.8169		11.5584	11.5584				-4.70981	TRUE	0.616391	TRUE	3	16	1
D3	23	Fn1	UNKNOWN	FAM	NFQ-MGB	38.6691	21.9551		21.3483	21.3483		10.9951	10.9951				-5.27311	TRUE	0.616391	TRUE	3	14	1
D4	24	Fn1	UNKNOWN	FAM	NFQ-MGB	37.2113	21.1274		20.8598	20.8598		11.0506	11.0506				-5.21767	TRUE	0.616391	TRUE	3	14	1
D5	25	Fn1	UNKNOWN	FAM	NFQ-MGB	21.3056	12.0967		21.8278	21.8278		11.8551	11.8551				-4.41316	TRUE	0.616391	TRUE	3	15	1
D6	26	Fn1	UNKNOWN	FAM	NFQ-MGB	28.7743	16.3372		20.9794	20.9794		11.4215	11.4215				-4.84671	TRUE	0.616391	TRUE	3	14	1
D7	27	Fn1	UNKNOWN	FAM	NFQ-MGB	1.34064	0.761177		25.9562	25.9562		15.8453	15.8453				-0.422925	TRUE	0.616391	TRUE	3	19	1
C2	15	Fn1	UNKNOWN	FAM	NFQ-MGB	11.2053	6.36204		21.8554	21.8554		12.7821	12.7821				-3.48611	TRUE	0.616391	TRUE	3	15	1
C3	16	Fn1	UNKNOWN	FAM	NFQ-MGB	4.85852	2.75852		23.7887	23.7887		13.9877	13.9877				-2.28052	TRUE	0.616391	TRUE	3	17	1
C4	17	Fn1	UNKNOWN	FAM	NFQ-MGB	1.6871	0.957885		24.9234	24.9234		15.5137	15.5137				-0.754545	TRUE	0.616391	TRUE	3	18	1
C5	18	Fn1	UNKNOWN	FAM	NFQ-MGB	5.18892	2.94611		23.4599	23.4599		13.8928	13.8928				-2.37543	TRUE	0.616391	TRUE	3	16	1
C6	19	Fn1	UNKNOWN	FAM	NFQ-MGB	21.1474	12.0069		22.4942	22.4942		11.8658	11.8658				-4.40241	TRUE	0.616391	TRUE	3	15	1
C7	20	Fn1	UNKNOWN	FAM	NFQ-MGB	13.2753	7.53734		21.8399	21.8399		12.5376	12.5376				-3.73068	TRUE	0.616391	TRUE	3	15	1
C8	21	Fn1	UNKNOWN	FAM	NFQ-MGB	2.19558	1.24659		24.353	24.353		15.1336	15.1336				-1.1346	TRUE	0.616391	TRUE	3	17	1
D8	28	Fn1	UNKNOWN	FAM	NFQ-MGB	6.40073	3.63414		23.3413	23.3413		13.59	13.59				-2.67824	TRUE	0.616391	TRUE	3	16	1
E2	29	Fn1	UNKNOWN	FAM	NFQ-MGB	25.9791	14.7502		21.5528	21.5528		11.569	11.569				-4.69928	TRUE	0.616391	TRUE	3	14	1
E3	30	Fn1	UNKNOWN	FAM	NFQ-MGB	15.999	9.08376		22.0849	22.0849		12.2683	12.2683				-3.99991	TRUE	0.616391	TRUE	3	15	1
E4	31	Fn1	UNKNOWN	FAM	NFQ-MGB	6.40338	3.63565		23.5538	23.5538		13.5894	13.5894				-2.67883	TRUE	0.616391	TRUE	3	16	1
E5	32	Fn1	UNKNOWN	FAM	NFQ-MGB	30.0153	17.0418		21.0231	21.0231		11.3606	11.3606				-4.90763	TRUE	0.616391	TRUE	3	14	1
E6	33	Fn1	UNKNOWN	FAM	NFQ-MGB	10.2773	5.83513		23.2015	23.2015		12.9068	12.9068				-3.36139	TRUE	0.616391	TRUE	3	16	1
Reference Sample	1
Endogenous Control	18s
RQ Min/Max Confidence Level	95.0			ave	SE
			Veh(n=14)	9.25529	1.96152
Analysis Type	Multiplex		Lin(n=13)	6.75354	1.42832
			Con(n=6)	1	0.212338
