# Supplementary material for: A DPP-4 Inhibitor Suppresses Fibrosis and Inflammation on Experimental Autoimmune Myocarditis in Mice
Source: PLoS One. 2015 Mar 13;10(3):e0119360. doi: 10.1371/journal.pone.0119360 (PMC4359137; doi:10.1371/journal.pone.0119360)
Supplement: S9 Dataset — (XLS) [file pone.0119360.s009.xls]

## Sheet: Result Data
Result Data
	1	2	3	4	5	6	7	8	9	10	11	12
A	0.00606061	-0.00606061	0	-0.069697	-0.0666667	-0.069697	-0.0636364	-0.069697	-0.069697	-0.069697	-0.069697	-0.0606061
B	-0.0545455	0.190909	0.145455	0.50303	0.648485	0.7	0.775758	0.718182	0.975758	0.893939	0.736364	-0.0575758
C	-0.0393939	0.227273	0.233333	0.748485	0.90303	0.830303	0.648485	0.933333	0.948485	1.19697	0.984848	-0.0515152
D	0.0545455	0.230303	0.375758	0.663636	0.566667	0.506061	0.693939	0.636364	0.630303	0.839394	0.954545	0.00909091
E	-0.0363636	0.157576	0.145455	0.59697	0.836364	0.775758	0.466667	0.854545	0.754545	0.960606	0.584848	-0.0484848
F	-0.0363636	0.230303	0.236364	0.469697	0.542424	0.6	0.560606	0.566667	0.418182	1.13333	0.8	-0.0454545
G	-0.0363636	0.293939	0.178788	0.709091	0.515152	0.451515	0.548485	0.554545	0.639394	0.712121	0.554545	-0.0484848
H	-0.0515152	-0.0484848	-0.0484848	-0.0454545	-0.0515152	-0.0363636	-0.0484848	-0.0545455	-0.0515152	-0.0454545	-0.0515152	-0.0515152
		cont	myo25	myo25+10^-6	myo25+10^-7	myo25+10^8
		0.220455	0.641919	0.629798	0.719192	0.862626
		0.0190675	0.039406	0.036742	0.0511932	0.057351
